# Supplementary material for: Self-powered and speed-adjustable sensor for abyssal ocean current measurements based on triboelectric nanogenerators
Source: Nat Commun. 2024 Jul 20;15:6133. doi: 10.1038/s41467-024-50581-w (PMC11271462; doi:10.1038/s41467-024-50581-w)
Supplement: Supplementary file 9 — Source Data [file 41467_2024_50581_MOESM9_ESM.xlsx]

## Sheet: Figure 2b
Figure 2b
			Parameter a	Parameter b	Parameter c	Parameter d
		Type	6 mm	11 mm	16 mm	21 mm
		Data	7.80613	21.6807	38.4859	-6.3878
			7.0941	21.9468	39.1473	-5.7587
			6.35442	22.0356	39.7011	-5.1941
			5.73225	22.213	40.2603	-4.6941
			5.13083	22.3776	40.7571	-4.265
			4.86121	22.4388	41.1582	-3.8983
			4.71604	22.4964	41.5415	-3.4982
			4.70221	22.6071	42.371	-2.6456
			4.83357	22.5932	43.0808	-1.9404
			5.06169	22.5379	43.6568	-1.2814
			5.24144	22.4065	44.0993	-0.6961
			5.41425	22.1992	44.4541	-0.1707
			5.46264	22.0954	44.8966	0.3178
			5.39352	22.0471	45.2376	0.6957
			5.23452	22.1162	45.6985	1.0229
			4.95799	22.3374	46.2238	1.2902
			4.57779	22.7314	46.8875	1.5299
			4.12154	23.2154	47.7078	1.7234
			3.61689	23.8791	48.671	1.9999
			2.97398	24.5289	49.6204	2.341
			2.22046	25.1371	50.6942	2.7604
			1.51534	25.7524	51.6805	3.295
			0.85862	26.2432	52.6345	4.0277
			0.23646	26.7203	53.4917	4.8204
			-0.25437	27.0867	54.2198	5.7652
			-0.5931	27.3147	54.8374	6.70536
			-0.6968	27.377	55.3351	7.63631
			-0.5931	27.3632	55.6992	8.57186
			-0.41337	27.2457	55.9711	9.41524
			-0.30276	27.0106	56.1094	10.1618
			-0.06771	26.6235	56.1601	10.8255
			0.13967	26.2917	56.1554	11.3555
			0.2641	25.8908	56.0771	11.8394
			0.22955	25.7178	56.0587	12.2449
			0.08437	25.6419	56.1094	12.5722
			-0.12993	25.6764	56.2292	12.8302
			-0.32349	25.9668	56.4827	13.0238
			-0.72444	26.2986	56.8882	13.2773
			-1.24292	26.6995	57.3445	13.6367
			-1.79595	27.2179	57.9298	13.9363
			-2.38356	27.6189	58.4874	14.3419
			-3.01263	27.9784	58.9944	14.858
			-3.60715	28.2756	59.5382	15.5078
			-4.14636	28.4208	60.013	16.2913
			-4.55423	28.49	60.317	17.0563
			-4.80309	28.4001	60.557	17.7799
			-4.87221	28.1305	60.621	18.6095
			-4.74779	27.8056	60.561	19.4068
			-4.50584	27.3286	60.428	20.1165
			-4.27079	26.7272	60.087	20.7294
			-4.00119	26.0773	59.5797	21.2318
			-3.72467	25.4898	59.0773	21.6604
			-3.48963	24.8745	58.5151	22.0106
			-3.37902	24.3768	57.9666	22.2411
			-3.39976	23.9343	57.4689	22.3609
			-3.54493	23.6578	57.0495	22.3978
			-3.75922	23.6232	56.7361	22.3978
			-4.12561	23.7062	56.5702	22.3747
			-4.60262	23.8444	56.4827	22.3609
			-5.1833	24.0657	56.4366	22.43
			-5.8193	24.287	56.4366	22.5867
			-6.22024	24.4873	56.4274	22.8264
			-6.72489	24.6187	56.3352	23.2458
			-7.18806	24.5634	56.1416	23.7527
			-7.4784	24.3768	55.8282	24.3334
			-7.62357	24.0311	55.3812	24.9095
			-7.57518	23.6094	54.7867	25.5086
			-7.37471	23.0702	54.0539	26.0294
			-7.29867	22.4203	53.1783	26.5271
			-6.98067	21.6876	52.169	26.9096
			-6.62811	20.8857	51.0537	27.1631
			-6.33777	20.153	49.8831	27.3566
			-6.10272	19.4547	48.6111	27.4626
			-5.99211	18.7427	47.4267	27.4396
			-5.9852	18.1827	46.2377	27.3428
			-6.10272	17.7749	45.1362	27.1078
			-6.33086	17.5814	44.1131	26.8497
			-6.72489	17.5538	43.2328	26.5824
			-7.1604	17.5191	42.3849	26.3796
			-7.69962	17.5467	41.5829	26.2321
			-8.30796	17.6227	40.675	26.1354
			-8.93703	17.6227	39.7994	26.14
			-9.48315	17.4984	38.9053	26.375
			-9.9809	17.2703	37.8776	26.6515
			-10.2505	16.8831	36.6609	27.0294
			-10.4095	16.4199	35.3336	27.3705
			-10.3749	15.8668	33.928	27.7069
			-10.1745	15.2379	32.3703	28.0111
			-9.96015	14.4429	30.6098	28.2692
			-9.69745	13.5511	28.6511	28.3659
			-9.31725	12.6869	26.6141	28.3798
			-9.09603	11.7606	24.4573	28.2968
			-8.87481	10.9103	22.2958	28.0756
			-8.61213	10.1015	20.1205	27.8083
			-8.70891	9.38947	18.102	27.3843
			-8.91859	8.93322	16.1617	26.9327
			-9.14442	8.7051	14.3598	26.4165
			-9.42508	8.60832	12.7513	25.9049
			-9.74931	8.55301	11.3088	25.2966
			-10.0915	8.49079	9.9355	24.9002
			-10.5892	7.88937	4.4834	24.1629
			-11.1077	7.64742	3.8221	24.3726
			-11.5778	7.37321	3.0855	24.507
			-12.0064	7.09092	2.322	24.5661
			-12.2069	6.76671	1.5478	24.6339
			-12.2622	6.33281	0.7197	24.6575
			-12.0686	5.95374	-0.1252	24.6929
			-11.7852	5.15184	-1.8027	24.7389
			-11.4326	4.26007	-3.5448	24.6836
			-10.9487	3.02265	-5.379	24.5454
			-10.3887	1.95114	-7.2547	24.255
			-9.93941	0.83126	-9.2042	23.937
			-9.49698	-0.15039	-11.0937	23.4992
			-9.16517	-1.1182	-12.9418	22.9554
			-8.99234	-1.91319	-14.6424	22.3056
			-8.9232	-2.59757	-16.2646	21.5636
			-8.96469	-2.7704	-17.6472	20.7893
			-9.02689	-3.06074	-18.8547	20.0059
			-9.2412	-3.21974	-19.9239	19.2455
			-9.56611	-3.37182	-20.8502	18.5403
			-9.89101	-3.52391	-21.6844	17.909
			-10.1883	-3.69673	-22.4863	17.485
			-10.4371	-3.89721	-23.302	17.1623
			-10.5961	-4.2636	-24.1408	16.9135
			-10.7206	-4.67838	-25.0579	16.8121
			-10.5547	-5.21758	-26.0119	16.66
			-10.1883	-5.83284	-27.0857	16.5171
			-9.73202	-6.58635	-28.2332	16.3374
			-9.18589	-7.409	-29.4914	16.024
			-8.57064	-8.39754	-30.7772	15.6876
			-7.9001	-9.35153	-32.1736	15.2452
			-7.26409	-10.3539	-33.5793	14.7244
			-6.71798	-11.2249	-34.9388	14.0239
			-6.27555	-12.0407	-36.2707	13.3141
			-5.95064	-12.6836	-37.4736	12.5122
			-5.66721	-13.1537	-38.5197	11.6596
			-5.5013	-13.3887	-39.3815	10.7563
			-5.66029	-13.5615	-40.1051	9.91758
			-5.73633	-13.52	-40.6581	9.10185
			-5.91607	-13.5338	-41.1374	8.41977
			-6.22716	-13.4717	-41.5107	7.78839
			-6.49676	-13.4647	-41.9071	7.27683
			-6.77328	-13.527	-42.3034	6.91736
			-6.86314	-13.6583	-42.7228	6.63162
			-6.65576	-13.9002	-43.2574	6.36432
			-6.47602	-14.3634	-43.8796	6.14772
			-6.11655	-14.8404	-44.5662	5.94955
			-5.48747	-15.5386	-45.3635	5.74677
			-4.83765	-16.2645	-46.1931	5.4472
			-4.15327	-17.1355	-47.1194	5.05086
			-3.48963	-18.0342	-48.1241	4.613
			-2.87438	-18.8846	-49.0689	4.0692
			-2.3006	-19.6933	-50.0321	3.4332
			-1.83743	-20.3708	-50.9262	2.7051
			-1.554	-20.8893	-51.7649	1.8893
			-1.36044	-21.2763	-52.4747	0.9953
			-1.26366	-21.4424	-53.0093	0.092
			-1.27057	-21.5114	-53.4056	-0.7837
			-1.44339	-21.4768	-53.6683	-1.6317
			-1.71991	-21.4077	-53.8388	-2.4382
			-2.02408	-21.2971	-53.9172	-3.1341
			-2.30751	-21.1933	-53.9264	-3.7562
			-2.55638	-21.0414	-53.9725	-4.1341
			-2.68081	-21.1381	-54.0923	-4.466
			-2.72229	-21.2625	-54.3043	-4.7886
			-2.52873	-21.5182	-54.6084	-5.0605
			-2.14851	-21.8224	-54.9771	-5.3001
			-1.62313	-22.3133	-55.4887	-5.5536
			-1.03553	-22.9078	-56.0371	-5.8439
			-0.39262	-23.7373	-56.6731	-6.2449
			0.27793	-24.3803	-57.4151	-6.7012
			0.90009	-25.0509	-58.1847	-7.2311
			1.49462	-25.6869	-58.9452	-7.8303
			1.88174	-26.2053	-59.6411	-8.5446
			2.1306	-26.5856	-60.2448	-9.3926
			2.27577	-26.7237	-60.7333	-10.2406
			2.28269	-26.5924	-61.0513	-11.1439
			2.35182	-26.4748	-61.1343	-12.0241
			2.19282	-26.1846	-61.0928	-12.8721
			1.77804	-25.7699	-60.9361	-13.6141
			1.47387	-25.3758	-60.7425	-14.2317
			1.19044	-25.0162	-60.4937	-14.6557
			0.98306	-24.7121	-60.1158	-14.9875
			0.88628	-24.5877	-59.9499	-15.2041
			0.70653	-24.4494	-59.8853	-15.3562
			0.86553	-24.491	-59.8439	-15.4437
			1.3287	-24.7189	-59.8761	-15.5359
			1.82643	-24.9956	-59.936	-15.5912
			2.35182	-25.3135	-60.0881	-15.7709
			2.92558	-25.673	-60.4476	-16.0152
			3.58231	-26.0948	-60.6412	-16.3194
			4.22523	-26.5509	-60.8117	-16.6788
			4.74369	-26.9173	-60.9638	-17.1489
			6.05025	-27.1108	-60.9822	-17.6835
			5.97767	-27.1869	-60.9038	-18.3564
			5.95347	-27.1178	-60.6135	-19.0062
			5.83248	-26.8967	-60.0789	-19.7067
			5.66311	-26.4335	-59.3646	-20.4026
			5.46955	-25.908	-58.4843	-21.0432
			5.1723	-25.3135	-57.4428	-21.6423
			4.82665	-22.8871	-52.682	-23.0342
			4.48791	-23.0565	-52.2143	-22.9535
			4.22523	-22.8547	-51.6497	-22.8728
			4.05931	-22.7782	-51.2706	-22.7761
			4.02475	-22.7322	-50.869	-22.7309
			4.21832	-22.7339	-50.483	-22.7062
			4.70913	-22.7903	-50.115	-22.6977
			5.30364	-23.0806	-49.3961	-22.6747
			6.0295	-23.1498	-48.7278	-22.6977
			6.70698	-23.3571	-48.1886	-22.7853
			7.39827	-23.6061	-47.8015	-22.965
			8.12413	-23.8203	-47.3452	-23.2231
			8.59421	-23.9793	-46.8659	-23.5457
			9.03665	-24.0346	-46.3544	-23.9651
			9.32007	-23.7443	-45.7368	-24.4951
			9.50671	-23.5161	-45.0409	-25.0942
			9.56893	-23.0738	-44.1561	-25.721
			9.56893	-22.4584	-42.9394	-26.3247
			9.39611	-21.8362	-41.7227	-26.887
			9.24402	-21.1313	-40.4185	-27.3663
			9.0159	-20.3846	-39.0866	-27.7303
			8.80851	-19.6933	-37.8054	-27.9423
			8.49742	-19.0227	-36.4919	-27.9377
			8.38682	-18.5043	-35.3582	-27.8778
			8.42139	-18.1103	-34.3627	-27.781
			8.64951	-17.7576	-33.4364	-27.5783
			9.18873	-17.5157	-32.6391	-27.3939
			9.74177	-17.3844	-31.934	-27.2188
			10.3778	-17.329	-31.2888	-27.0483
			11.2695	-17.4258	-30.7311	-27.0575
			12.0161	-17.5087	-30.238	-27.0667
			12.659	-17.5572	-29.8324	-27.122
			13.1568	-17.5434	-29.4038	-27.2787
			13.461	-17.4605	-28.9245	-27.5137
			13.7167	-17.2392	-28.3116	-27.8179
			13.8689	-16.7553	-27.5604	-28.1912
			13.8135	-16.0847	-26.7216	-28.5369
			13.6959	-15.3381	-25.6616	-28.8641
			13.4955	-14.4326	-24.385	-29.1729
			13.3296	-13.4371	-23.0992	-29.371
			12.984	-12.414	-21.7904	-29.4402
			12.6037	-11.4185	-20.5138	-29.348
			12.2581	-10.582	-19.2372	-29.1083
			11.9954	-9.83544	-18.085	-28.7857
			11.8848	-9.13722	-17.0158	-28.3571
			11.9193	-8.56345	-16.0664	-27.8363
			12.023	-8.10028	-15.1954	-27.3755
			12.424	-7.76845	-14.4166	-26.8916
			12.8664	-7.50577	-13.7022	-26.5782
			13.3572	-7.33986	-13.1861	-26.1818
			13.7928	-7.1463	-12.6837	-25.827
			14.1798	-6.95274	-12.2182	-25.6196
			14.5739	-6.71769	-11.7804	-25.4352
			14.8367	-6.41352	-11.2965	-25.2832
			14.8918	-5.93654	-10.7435	-25.2463
			14.8574	-5.34892	-10.0983	-25.1357
			14.6914	-4.49864	-9.218	-25.1679
			14.4909	-3.55156	-8.1857	-25.1679
			14.1453	-2.52153	-7.0704	-25.1034
			13.5716	-1.4362	-5.8583	-24.9928
			12.9909	-0.42	-4.6232	-24.7946
			12.424	0.57548	-3.3604	-24.4029
			11.8571	1.58476	-2.1253	-23.8591
			11.4562	2.42122	-0.987	-23.2323
			11.1797	3.14017	0.0776	-22.5318
			11.0829	3.72777	1.1007	-21.6884
			11.2142	4.15638	2.0363	-20.9603
			11.4216	4.55733	2.9073	-20.2137
			11.6567	4.82694	3.6815	-19.55
			12.0922	4.91681	4.3728	-18.9878
			12.4171	5.0205	4.972	-18.4716
			12.7282	5.09653	5.5573	-18.0568
			12.9494	5.25554	6.0596	-17.8172
			13.0323	5.46984	6.6311	-17.5268
			13.0461	5.85004	7.3316	-17.3425
			12.977	6.31321	8.1519	-17.2411
			12.7212	7.03217	9.069	-17.1996
			12.4102	7.80642	10.2304	-17.195
			11.9124	8.75349	11.4517	-17.0982
			11.3317	9.68675	12.8619	-16.9139
			10.7234	10.6753	14.3183	-16.6512
			10.0805	11.5325	15.7331	-16.2226
			9.54129	12.3759	17.1341	-15.6419
			9.09885	13.1087	18.5582	-14.8953
			8.72556	13.7447	19.821	-14.075
			8.57348	14.2148	20.9916	-13.2132
			8.62878	14.5672	22.0377	-12.402
			8.77395	14.7954	22.9687	-11.5955
			9.05738	15.072	23.8028	-10.8259
			9.34082	15.0858	24.554	-10.1668
			9.6035	15.0305	25.144	-9.623
			9.83854	14.9751	25.7246	-9.1345
			9.94916	15.0029	26.3192	-8.8165
			9.72794	15.141	26.9598	-8.5077
			9.55857	15.4107	27.6925	-8.3096
			9.29243	15.7494	28.5405	-8.2312
			9.02626	16.3854	29.4899	-8.0884
			8.70206	17.1389	30.6374	-7.9593
			8.373	17.9476	31.8818	-7.8948
			7.97205	18.8049	33.1538	-7.6321
			7.28766	22.1162	38.1956	-5.8716
			6.58254	22.2614	38.5827	-5.3877
			5.9742	22.4065	39.0559	-4.8608
			5.435	22.588	39.4699	-4.3634
			5.03404	22.6776	39.8086	-3.9231
			4.75752	22.6485	40.0882	-3.5112
			4.68149	22.6623	40.3294	-3.088
			4.79899	22.7176	40.8594	-2.2538
			5.04096	22.6554	41.265	-1.4565
			5.22761	22.5102	41.5276	-0.8021
			5.42117	22.2822	41.6797	-0.2122
			5.60781	22.0954	41.7673	0.2994
			5.7599	22.0056	41.8226	0.7418
			5.77372	21.9503	41.8595	1.0506
			5.6493	21.9503	41.9747	1.2902
			5.37969	22.22	42.1682	1.3455
			5.0686	22.6347	42.454	1.4884
			4.6331	23.2016	42.9195	1.6635
			4.06623	23.8306	43.4218	1.8893
			3.33345	24.4667	43.9702	2.1382
			2.6076	25.1649	44.5555	2.5438
			1.85409	25.8699	45.0809	3.083
			1.19736	26.3816	45.5879	3.8803
			0.58902	26.7963	45.9842	4.696
			0.13967	27.0175	46.1501	5.54399
			-0.13684	27.135	46.2285	6.41963
			-0.19215	27.2111	46.2192	7.34596
			-0.09537	27.0383	46.0579	8.23082
			0.05671	26.7963	45.7492	9.05576
			0.23646	26.423	45.2975	9.73323
			0.4715	26.2087	44.703	10.3416
			0.70653	25.8976	44.1177	10.8485
			0.73419	25.6003	43.5001	11.2956
			0.70653	25.3377	42.8826	11.6504
			0.54753	25.2478	42.3756	11.867
			0.35397	25.31	41.9977	12.0422
			0.00832	25.5797	41.7258	12.2357
			-0.46176	25.7178	41.6475	12.3509
			-1.11157	26.1465	41.6429	12.5722
			-1.74756	26.5957	41.7212	12.8394
			-2.43886	27.0589	41.8503	13.222
			-3.15781	27.4806	41.8779	13.7427
			-3.75922	27.847	41.8871	14.3926
			-4.26389	28.013	41.818	15.1207
			-4.66484	28.1097	41.6613	15.9687
			-4.87221	27.93	41.4032	16.8121
			-4.85148	27.6673	41.0253	17.6785
			-4.77543	27.2733	40.5276	18.4666
			-4.51965	26.7756	40.0114	19.2132
			-4.33992	26.0911	39.3708	19.8307
			-4.17401	25.4621	38.6519	20.3653
			-3.9528	24.8054	37.8822	20.84
			-3.80071	24.3076	37.0849	21.1949
			-3.82836	23.8514	36.3199	21.476
			-3.89058	23.5057	35.6562	21.6926
			-4.1187	23.3052	35.0894	21.8217
			-4.47126	23.3052	34.6516	21.9553
			-4.86531	23.4435	34.3843	22.0521
			-5.44599	23.651	34.2184	22.218
			-6.10964	23.8444	34.2045	22.3885
			-6.73872	24.0379	34.2368	22.6144
			-7.37471	24.1832	34.2322	22.9646
			-8.01069	24.2454	34.2091	23.4854
			-8.46005	24.1762	34.1262	24.0384
			-8.8126	23.955	33.9142	24.7021
			-8.97851	23.6094	33.6054	25.3104
			-8.89555	23.2016	33.1261	25.9971
			-8.70891	22.6623	32.5546	26.6515
			-8.36325	21.978	31.914	27.223
			-7.97613	21.1552	31.1167	27.67
			-7.61665	20.3327	30.2088	28.0479
			-7.32631	19.51	29.3056	28.3014
			-7.07053	18.7911	28.37	28.4535
			-7.01523	18.0514	27.5312	28.4581
			-7.08437	17.4638	26.7754	28.389
			-7.33323	17.1112	26.0979	28.2277
			-7.55443	16.9868	25.5956	28.0157
			-7.90701	16.8693	25.2269	27.8083
			-8.34252	16.8624	24.9366	27.6009
			-8.95777	16.8831	24.6969	27.4903
			-9.51773	16.8555	24.4434	27.4765
			-10.0362	16.8001	24.1577	27.5364
			-10.5408	16.6549	23.7475	27.753
			-10.9694	16.3025	23.3097	28.0802
			-11.2391	15.9498	22.7429	28.3936
			-11.2943	15.4176	22.0608	28.7346
			-11.0731	14.7332	21.2543	29.0803
			-10.8104	14.028	20.2634	29.4213
			-10.5063	13.1432	19.1804	29.684
			-10.0569	12.1339	18.0328	29.8361
			-9.67673	11.1246	16.6825	29.8223
			-9.33798	10.1499	15.3137	29.7716
			-9.09603	9.22358	13.8712	29.6149
			-8.85408	8.33179	12.4794	29.3568
			-9.16861	7.57829	11.1982	28.9466
			-9.4509	7.04599	9.9769	28.4397
			-9.64043	6.72108	8.8386	28.0019
			-9.75414	6.49296	7.8063	27.5041
			-10.0316	6.20952	6.8845	27.1677
			-10.3334	6.04362	6.055	26.7529
			-10.8588	5.37306	2.5478	25.7436
			-11.3358	5.10691	1.9026	25.8081
			-11.7506	4.84075	1.3434	25.9372
			-12.0824	4.46572	0.8219	26.0743
			-12.4004	4.08587	0.1089	26.1114
			-12.4281	3.70358	-0.6782	26.1523
			-12.2898	3.27843	-1.4755	26.1953
			-11.9787	2.48344	-2.9457	26.2552
			-11.5709	1.58476	-4.5449	26.2275
			-11.1284	0.51326	-6.2593	26.1169
			-10.7413	-0.50986	-8.1442	25.9234
			-10.1883	-1.4362	-9.8955	25.6653
			-9.84954	-2.4524	-11.5961	25.3288
			-9.60068	-3.27504	-13.2736	24.9095
			-9.51081	-3.98016	-14.9143	24.467
			-9.54537	-4.51246	-16.2923	23.8771
			-9.59376	-4.74059	-17.5458	23.2411
			-9.71129	-4.89267	-18.5828	22.6098
			-10.0777	-5.08623	-19.4999	22.0014
			-10.5201	-5.0655	-20.4539	21.4161
			-10.928	-5.18303	-21.3065	20.8861
			-11.2874	-5.30054	-22.1406	20.4437
			-11.557	-5.50793	-23.1407	20.2455
			-11.7852	-5.79826	-24.1684	20.158
			-11.9027	-6.21996	-25.2791	20.0428
			-11.799	-6.71078	-26.588	20.0151
			-11.4395	-7.37442	-27.8277	20.0335
			-10.9625	-8.03115	-29.1872	20.0243
			-10.451	-8.89527	-30.6159	19.9091
			-9.8772	-9.82852	-32.0215	19.6648
			-9.27576	-10.7963	-33.6115	19.333
			-8.67433	-11.7365	-35.137	18.9828
			-8.19044	-12.4969	-36.6486	18.4896
			-7.83096	-13.2573	-38.0404	17.8444
			-7.56135	-13.9348	-39.317	17.1024
			-7.41618	-14.3773	-40.4738	16.3835
			-7.38853	-14.5639	-41.4554	15.5678
			-7.46457	-14.8058	-42.1698	14.729
			-7.68579	-14.8335	-42.8103	13.8764
			-7.98304	-14.9095	-43.2712	13.1252
			-8.2803	-14.9026	-43.7874	12.4846
			-8.53608	-14.9026	-44.3174	11.9638
			-8.72273	-14.9579	-44.8013	11.4753
			-8.8126	-15.1722	-45.3774	11.1942
			-8.73655	-15.3727	-46.0318	10.9637
			-8.46695	-15.829	-46.7231	10.7932
			-8.01069	-16.306	-47.5526	10.5997
			-7.37471	-16.9419	-48.4098	10.337
			-6.7802	-17.7507	-49.2855	10.0512
			-6.06816	-18.5803	-50.2809	9.68715
			-5.35612	-19.4098	-51.3363	9.19863
			-4.6994	-20.2878	-52.318	8.61794
			-4.1187	-21.069	-53.3687	7.92665
			-3.73158	-21.7395	-54.2905	7.02336
			-3.48272	-22.1473	-55.097	6.12928
			-3.25459	-22.3133	-55.733	5.18912
			-3.15781	-22.4102	-56.1984	4.1384
			-3.09559	-22.3755	-56.4427	3.1613
			-3.26841	-22.1751	-56.6224	2.1843
			-3.53802	-21.8709	-56.6916	1.2902
			-3.71084	-21.6843	-56.733	0.6266
			-3.94588	-21.5667	-56.7837	-0.0094
			-4.07031	-21.5529	-56.839	-0.5256
			-4.13945	-21.5182	-56.9496	-0.8436
			-4.16019	-21.6565	-57.1708	-1.1892
			-3.86292	-21.8985	-57.4566	-1.4197
			-3.35137	-22.2443	-57.8161	-1.6731
			-2.79833	-22.7004	-58.2539	-1.9635
			-2.07247	-23.2189	-58.7378	-2.2999
			-1.41574	-23.8203	-59.36	-2.7884
			-0.70371	-24.477	-60.0052	-3.3507
			-0.0539	-25.0785	-60.655	-3.9544
			0.5268	-25.59	-61.2126	-4.6872
			0.97614	-26.0325	-61.715	-5.4845
			1.28031	-26.3505	-62.1021	-6.3555
			1.47387	-26.3988	-62.4708	-7.2911
			1.54301	-26.2883	-62.5399	-8.2128
			1.4877	-26.15	-62.457	-9.1115
			1.34945	-25.8528	-62.2403	-10.0055
			1.03836	-25.5279	-61.9961	-10.8443
			0.76184	-25.1891	-61.609	-11.5494
			0.50605	-24.7812	-61.2818	-12.1486
			0.28485	-24.636	-60.784	-12.5311
			0.2088	-24.4978	-60.4706	-12.826
			0.21571	-24.4218	-60.231	-13.1025
			0.3678	-24.484	-60.0881	-13.2961
			0.77567	-24.7051	-59.9775	-13.4574
			1.19736	-24.9956	-60.0052	-13.6602
			1.69509	-25.431	-60.0052	-13.9044
			2.2896	-25.8735	-60.1665	-14.2363
			2.88411	-26.3643	-60.36	-14.6557
			3.46481	-26.7721	-60.4983	-15.1027
			3.99709	-27.1593	-60.6089	-15.6649
			5.17922	-27.3737	-60.6504	-16.2595
			5.56634	-27.498	-60.5444	-16.9646
			5.30826	-27.4013	-60.2863	-17.702
			5.11872	-27.0832	-59.8254	-18.5039
			4.93727	-26.6478	-59.1341	-19.315
			4.64691	-26.1846	-58.3138	-20.0616
			4.43262	-25.6178	-57.3506	-20.7206
			4.04549	-23.4678	-53.295	-22.4212
			3.59614	-24.0243	-52.6659	-22.4212
			3.41642	-23.6775	-52.2089	-22.2169
			3.32654	-23.5646	-51.8997	-22.1228
			3.34728	-23.4485	-51.482	-22.0857
			3.57542	-23.4194	-51.1174	-22.0126
			3.99709	-23.4471	-50.7879	-22.0433
			4.5847	-23.5576	-50.0828	-22.0479
			5.24144	-23.537	-49.5758	-22.1262
			5.86359	-23.8757	-49.0965	-22.3244
			6.49268	-24.1038	-48.6218	-22.5871
			7.08718	-24.3389	-48.2854	-22.8959
			7.70936	-24.4978	-47.9259	-23.3429
			8.12413	-24.5392	-47.5158	-23.8222
			8.62186	-24.3803	-46.9581	-24.3891
			8.78777	-24.1107	-46.2069	-24.9467
			8.89837	-23.537	-45.322	-25.5643
			8.89146	-22.9148	-44.2298	-26.1772
			8.78777	-22.2443	-42.9993	-26.7579
			8.532	-21.4353	-41.7319	-27.2096
			8.29695	-20.7303	-40.3908	-27.5875
			7.87527	-20.0805	-39.1234	-27.8317
			7.74391	-19.4652	-37.8284	-27.9654
			7.68169	-19.002	-36.6348	-27.9516
			7.75083	-18.6011	-35.6071	-27.8594
			8.01352	-18.2624	-34.6439	-27.758
			8.4352	-18.1033	-33.6945	-27.6612
			8.97443	-17.9651	-32.8557	-27.5552
			9.5966	-17.9789	-32.0814	-27.4999
			10.2602	-18.0135	-31.4501	-27.4999
			10.8824	-18.0342	-30.8556	-27.6013
			11.4562	-18.0895	-30.2334	-27.7488
			12.0161	-18.1656	-29.5928	-27.97
			12.4586	-18.0618	-28.8831	-28.2788
			12.7489	-17.7646	-28.1042	-28.6336
			13.0047	-17.2185	-27.164	-29.0254
			13.0185	-16.5479	-26.0441	-29.4402
			12.9494	-15.7667	-24.7261	-29.8595
			12.8526	-14.9234	-23.2744	-30.2328
			12.4724	-13.9279	-21.7719	-30.5094
			12.1475	-12.9601	-20.228	-30.6937
			11.8917	-12.0476	-18.6934	-30.7075
			11.4009	-11.2941	-17.2094	-30.5647
			11.3386	-10.6511	-15.7853	-30.2743
			11.3732	-10.0497	-14.5133	-29.9241
			11.4769	-9.55891	-13.3566	-29.5461
			11.8571	-9.17871	-12.2505	-29.1222
			12.2926	-8.91601	-11.2965	-28.6705
			12.7835	-8.76393	-10.3794	-28.2834
			13.5024	-8.65332	-9.5544	-27.993
			13.9932	-8.57727	-8.7664	-27.7764
			14.3043	-8.43901	-8.029	-27.569
			14.7813	-8.31459	-7.3193	-27.4077
			15.0855	-8.01733	-6.5727	-27.3755
			15.2238	-7.57489	-5.6187	-27.3755
			15.1891	-6.89744	-4.6555	-27.3847
			15.0855	-5.98492	-3.5771	-27.4492
			14.7882	-4.91341	-2.3604	-27.4723
			14.6223	-3.8903	-1.0193	-27.4861
			14.0348	-2.71509	0.4509	-27.3847
			13.4748	-1.51916	1.9625	-27.1128
			12.9286	-0.42692	3.3497	-26.7303
			12.4724	0.52709	4.7784	-26.2279
			12.0922	1.3359	6.1426	-25.5228
			11.8848	2.06866	7.3454	-24.7854
			11.7189	2.71157	8.4515	-23.9651
			11.8433	3.25079	9.4055	-23.1586
			11.9885	3.56877	10.2535	-22.3336
			12.3065	3.81074	10.8848	-21.6055
			12.6659	4.00429	11.5347	-20.9004
			12.9148	4.2186	12.0462	-20.292
			13.1152	4.60572	12.5486	-19.762
			13.1913	4.85459	13.0232	-19.2919
			13.1706	5.19332	13.6546	-18.8541
			13.1152	5.62884	14.2722	-18.55
			12.8871	6.27865	15.111	-18.3011
			12.4793	7.09438	16.0096	-18.0753
			12.1129	8.02763	17.1295	-17.8955
			11.6152	8.78114	18.3232	-17.6374
			11.0621	9.81809	19.632	-17.3194
			10.5506	10.8135	20.8487	-16.9554
			9.93532	11.7122	22.2313	-16.4069
			9.36846	12.5487	23.5263	-15.7018
			8.91221	13.2607	24.72	-14.9091
			8.59421	13.7931	25.7846	-13.969
			8.40065	14.2492	26.7662	-13.1118
			8.48361	14.5396	27.6418	-12.2177
			8.49742	14.747	28.4668	-11.3559
			8.73248	14.9406	29.0244	-10.5494
			9.02281	14.9751	29.5729	-9.835
			9.29932	14.9613	30.0568	-9.2728
			9.4376	15.0442	30.5821	-8.7981
			9.56202	15.1134	31.0983	-8.3649
			9.19563	15.314	31.6836	-8.0377
			8.97787	15.6111	32.3012	-7.7704
			8.64721	16.0881	33.1814	-7.5952
			8.34881	16.7379	34.1907	-7.4754
			8.01491	17.4915	35.3336	-7.3141
			7.66326	18.3003	36.5135	-7.1574
			7.27383	19.192	37.7716	-6.8763
			6.63785	21.7775	42.9379	-4.8393
			6.11246	22.2614	43.3411	-4.307
			5.58017	22.5517	43.8304	-3.7747
			5.117	22.7333	44.3412	-3.2908
			4.79899	22.9389	44.7187	-2.8585
			4.63999	22.9712	45.0832	-2.409
			4.66765	22.9872	45.3943	-2.0142
			4.84048	23.1117	46.0533	-1.1892
			4.96491	23.0425	46.611	-0.4196
			5.24144	22.8144	47.058	0.2348
			5.47647	22.6209	47.3299	0.7971
			5.6493	22.3997	47.5834	1.3271
			5.66311	22.3098	47.8783	1.7419
			5.67694	22.2752	48.1503	2.0967
			5.44191	22.4481	48.5558	2.3594
			5.17922	22.7799	49.095	2.5299
			4.78518	23.3468	49.7771	2.7189
			4.34274	23.9205	50.6435	2.9401
			3.81045	24.5496	51.5975	3.1014
			3.2505	25.1925	52.5469	3.3733
			2.57302	25.8354	53.593	3.7512
			2.02691	26.3678	54.5516	4.2351
			1.41165	26.8586	55.4688	4.9218
			0.93467	27.1697	56.2015	5.70068
			0.56827	27.4323	56.8329	6.47954
			0.3678	27.5706	57.3813	7.369
			0.39545	27.6535	57.7915	8.2216
			0.56136	27.5775	58.1187	9.08803
			0.69961	27.3632	58.3077	9.88993
			0.94158	27.0245	58.2939	10.5674
			1.14895	26.7065	58.2754	11.1204
			1.25957	26.3331	58.1694	11.6458
			1.38401	26.0705	58.0404	12.0468
			1.34945	25.8285	57.9159	12.374
			1.17661	25.7318	57.8192	12.5814
			0.92084	25.8561	57.8422	12.7519
			0.60975	26.1119	58.068	12.8441
			0.1535	26.499	58.3722	12.9823
			-0.42719	26.976	58.7824	13.1667
			-1.19453	27.4254	59.2064	13.4478
			-1.872	27.9093	59.6672	13.775
			-2.52181	28.1651	60.064	14.2405
			-3.13707	28.4692	60.409	14.8534
			-3.70393	28.6213	60.644	15.5908
			-3.95971	28.6005	60.695	16.3605
			-4.06339	28.4762	60.612	17.1485
			-3.93897	28.1789	60.474	17.8951
			-3.85602	27.7434	60.096	18.7569
			-3.70393	27.377	59.5797	19.4206
			-3.40667	26.7687	58.8976	20.0105
			-3.15089	26.1396	58.068	20.4944
			-3.1025	25.5381	57.2523	20.9092
			-3.08176	24.8952	56.3997	21.2133
			-3.15781	24.4389	55.4457	21.476
			-3.29606	24.1211	54.6576	21.5175
			-3.53802	23.9827	53.9802	21.5912
			-3.9528	23.8444	53.4087	21.5405
			-4.45744	23.9827	52.9617	21.582
			-5.01048	24.1762	52.5699	21.6373
			-5.82621	24.4805	52.2335	21.7203
			-6.48986	24.7086	51.9616	21.8862
			-7.03597	24.833	51.6206	22.1996
			-7.6374	24.8814	51.2012	22.6374
			-8.1213	24.909	50.7127	23.2181
			-8.41856	24.6879	50.1089	23.7988
			-8.56374	24.349	49.4868	24.3656
			-8.29413	23.8721	48.5789	25.0109
			-8.10749	23.2983	47.5281	25.6146
			-7.93465	22.6485	46.3667	26.1538
			-7.62357	21.8259	45.1086	26.5962
			-7.38162	20.9825	43.7214	26.9373
			-7.14659	20.2152	42.2235	27.1677
			-7.01523	19.4616	40.6612	27.3751
			-6.9945	18.8256	39.3063	27.3843
			-7.12584	18.3348	38.0389	27.3613
			-7.31249	18.003	36.9006	27.3106
			-7.64432	17.8647	35.8544	27.0847
			-8.05218	17.8302	34.9926	26.8359
			-8.55682	17.8095	34.2737	26.6746
			-9.16517	17.9476	33.5363	26.4672
			-9.76659	18.0584	32.7851	26.4073
			-10.3127	18.0514	31.9739	26.4165
			-10.7897	17.9547	31.0891	26.4626
			-11.1492	17.7057	30.1075	26.7714
			-11.3289	17.4017	29.006	27.1308
			-11.3773	16.9316	27.757	27.4442
			-11.1976	16.2678	26.4436	27.8129
			-11.004	15.4383	25.0241	28.0986
			-10.7344	14.5603	23.4848	28.306
			-10.4233	13.5856	21.7889	28.4351
			-10.0915	12.6524	20.0468	28.4074
			-9.78041	11.6224	18.2494	28.3291
			-9.54537	10.7721	16.4613	28.0986
			-9.09603	9.97017	14.6593	27.776
			-9.38637	9.4033	12.9403	27.3935
			-9.57993	8.91941	11.3872	26.9004
			-9.80979	8.63597	10.0046	26.3427
			-10.0348	8.42857	8.7741	25.7851
			-10.3381	8.39401	7.6311	25.2229
			-10.6445	8.2281	6.5758	24.7297
			-11.1699	7.50225	2.5156	23.3886
			-11.6331	7.30869	1.8704	23.6144
			-12.0824	7.00221	1.1929	23.8833
			-12.352	6.7038	0.4993	23.8645
			-12.4212	6.2828	-0.1943	23.9177
			-12.359	5.88115	-0.9471	23.9048
			-12.1101	5.42145	-1.7059	23.831
			-11.7299	4.47438	-3.2498	23.831
			-11.2667	3.43051	-4.8675	23.7066
			-10.6998	2.31753	-6.5358	23.3794
			-10.2228	1.16999	-8.2917	23.0891
			-9.85646	0.17452	-10.0568	22.6651
			-9.47624	-0.79329	-11.7804	22.1627
			-9.19972	-1.60211	-13.3197	21.6281
			-9.04764	-2.26575	-14.8544	20.9092
			-9.00616	-2.74275	-16.2692	20.1073
			-9.12367	-3.08148	-17.5182	19.3192
			-9.31725	-3.29578	-18.5597	18.5035
			-9.63523	-3.48243	-19.5183	17.7845
			-10.0224	-3.64834	-20.3755	17.0932
			-10.4371	-3.84882	-21.3157	16.4849
			-10.8243	-4.02855	-22.1545	16.0471
			-11.0455	-4.22903	-22.9748	15.7613
			-11.2736	-4.59541	-23.915	15.5862
			-11.2736	-5.03784	-24.9842	15.4479
			-11.1008	-5.60471	-26.0764	15.282
			-10.7482	-6.27527	-27.3207	15.2083
			-10.2228	-7.07716	-28.5927	15.07
			-9.6629	-8.12101	-29.897	14.8396
			-9.12367	-9.13032	-31.3026	14.5447
			-8.46005	-10.0636	-32.7958	14.1898
			-7.87935	-10.8655	-34.1922	13.7335
			-7.41618	-11.7572	-35.6393	13.2174
			-7.00831	-12.4624	-36.9943	12.586
			-6.81475	-12.9947	-38.3031	11.9085
			-6.71106	-13.1467	-39.4645	11.185
			-6.69723	-13.2988	-40.4738	10.3923
			-6.79402	-13.3057	-41.2296	9.58115
			-7.04289	-13.4163	-41.9439	8.8622
			-7.29867	-13.285	-42.5246	8.17552
			-7.65813	-13.2988	-43.0316	7.57178
			-7.92774	-13.3126	-43.5385	7.14318
			-8.10749	-13.4509	-44.0962	6.86206
			-8.20426	-13.7551	-44.6768	6.66849
			-8.08674	-14.1007	-45.3267	6.56249
			-7.7964	-14.5363	-46.064	6.47954
			-7.37471	-15.11	-46.8567	6.4058
			-6.69723	-15.6907	-47.7231	6.32745
			-5.9852	-16.4373	-48.6495	6.11085
			-5.23168	-17.2461	-49.6127	5.8159
			-4.50584	-18.0066	-50.6727	5.45642
			-3.95971	-18.7946	-51.7234	5.00938
			-3.43432	-19.5275	-52.6682	4.4794
			-2.97116	-20.1495	-53.6176	3.8618
			-2.70155	-20.6681	-54.3734	3.1429
			-2.57021	-20.91	-54.9771	2.3594
			-2.48034	-21.0068	-55.4288	1.5437
			-2.55638	-20.9998	-55.6592	0.728
			-2.60477	-20.9169	-55.8528	-0.097
			-2.79833	-20.8063	-55.9542	-0.8574
			-3.02646	-20.6819	-55.968	-1.5257
			-3.28915	-20.5435	-56.0095	-2.0464
			-3.38593	-20.6058	-56.0417	-2.4336
			-3.4758	-20.7095	-56.157	-2.7055
			-3.27533	-20.9307	-56.3689	-2.9129
			-2.96424	-21.2763	-56.5395	-3.1064
			-2.41812	-21.705	-56.8667	-3.2815
			-1.78904	-22.2372	-57.2584	-3.5258
			-1.06318	-22.9148	-57.7377	-3.8438
			-0.36498	-23.6544	-58.3322	-4.2401
			0.39545	-24.3595	-58.936	-4.7655
			1.01761	-25.037	-59.5812	-5.36
			1.59139	-25.6246	-60.1895	-5.9868
			1.96469	-26.0601	-60.7149	-6.7518
			2.2896	-26.3781	-61.0744	-7.5353
			2.45552	-26.4818	-61.3555	-8.434
			2.57302	-26.3505	-61.4431	-9.3603
			2.49699	-26.1568	-61.3324	-10.2314
			2.38638	-25.8666	-61.079	-11.0747
			2.06838	-25.5279	-60.7748	-11.8859
			1.75039	-25.2099	-60.4153	-12.5541
			1.55682	-24.9402	-60.0466	-13.1532
			1.39784	-24.7051	-59.6134	-13.5542
			1.32179	-24.5808	-59.2908	-13.8768
			1.46004	-24.56	-59.0788	-14.1164
			1.61212	-24.7051	-58.8899	-14.3146
			2.14443	-24.8988	-58.8023	-14.522
			2.85647	-25.2099	-58.77	-14.734
			3.43023	-25.5969	-58.8115	-14.9875
			4.08696	-26.0878	-58.9221	-15.3193
			4.76443	-26.544	-59.0558	-15.7202
			5.3313	-26.9865	-59.1526	-16.2226
			5.8705	-27.3252	-59.1756	-16.7941
			6.82449	-27.4773	-59.0788	-17.4116
			6.7519	-27.5049	-58.8253	-18.1352
			6.58254	-27.2907	-58.4198	-18.9002
			6.48576	-26.8758	-57.8437	-19.6883
			6.2922	-26.3367	-57.0372	-20.4303
			5.90506	-25.7283	-56.1109	-21.0939
			5.69769	-25.0438	-55.1338	-21.7253
			5.32439	-22.8387	-50.7787	-23.3245
			5.0686	-22.8871	-50.327	-23.3729
			4.8543	-22.9194	-49.9614	-23.2707
			4.75752	-22.8024	-49.6334	-23.1713
			4.82665	-22.7613	-49.3399	-23.1696
			5.22069	-22.7661	-49.0205	-23.1094
			5.6562	-22.7833	-48.7417	-23.1079
			6.25764	-22.8111	-48.2024	-23.0802
			6.83141	-22.9632	-47.7692	-23.0941
			7.44666	-23.136	-47.3452	-23.2369
			8.09647	-23.3711	-47.0088	-23.4535
			8.67026	-23.537	-46.6632	-23.707
			9.16798	-23.5852	-46.3774	-24.0803
			9.50671	-23.5646	-45.9857	-24.5227
			9.70027	-23.4262	-45.4327	-25.0619
			9.82472	-22.9977	-44.7644	-25.6519
			9.85928	-22.4308	-43.9856	-26.2233
			9.69337	-21.8156	-43.05	-26.804
			9.47216	-21.1243	-41.9716	-27.3156
			9.09193	-20.3708	-40.7733	-27.7949
			8.84999	-19.7003	-39.5751	-28.1359
			8.58039	-19.0505	-38.3861	-28.3341
			8.33153	-18.5043	-37.2062	-28.3479
			8.23473	-18.0204	-36.1278	-28.2465
			8.27622	-17.6195	-35.0771	-28.0852
			8.46978	-17.329	-34.1599	-27.9009
			8.95368	-17.1839	-33.3258	-27.6474
			9.4376	-17.0595	-32.5838	-27.3801
			10.1704	-17.0456	-31.934	-27.1543
			10.8409	-17.1009	-31.3809	-27.0344
			11.4354	-17.2808	-30.8417	-27.0621
			12.0161	-17.3014	-30.3394	-27.0667
			12.4655	-17.2737	-29.7725	-27.1266
			12.7628	-17.1424	-29.155	-27.2787
			12.9355	-16.859	-28.3945	-27.5414
			12.9148	-16.3474	-27.5097	-27.8548
			12.8802	-15.6631	-26.4359	-28.1359
			12.7282	-14.7298	-25.21	-28.3709
			12.4655	-13.8035	-23.8827	-28.6336
			12.106	-12.8495	-22.4817	-28.8364
			11.7742	-11.9231	-21.0714	-28.9839
			11.4769	-11.0798	-19.6842	-28.924
			11.1866	-10.2848	-18.3201	-28.6797
			11.0206	-9.57966	-17.0066	-28.3848
			11.0829	-9.00588	-15.8176	-27.9654
			11.2349	-8.50123	-14.7069	-27.5137
			11.6705	-8.06573	-13.716	-26.9515
			12.1475	-7.74773	-12.7436	-26.3892
			12.7005	-7.46429	-11.9049	-25.933
			13.2536	-7.36059	-11.1122	-25.6012
			13.7582	-7.18778	-10.467	-25.3062
			14.1868	-7.01494	-9.8125	-25.1219
			14.4909	-6.81447	-9.1028	-24.9329
			14.7121	-6.53104	-8.3193	-24.873
			14.8089	-6.03331	-7.4621	-24.85
			14.7537	-5.33511	-6.4436	-24.9283
			14.643	-4.4226	-5.3329	-25.0113
			14.401	-3.50317	-4.0103	-25.0205
			13.9932	-2.48006	-2.6092	-25.0251
			13.5991	-1.47076	-1.116	-24.9744
			13.0601	-0.44073	0.3679	-24.8592
			12.5415	0.57548	1.8289	-24.5919
			12.1336	1.42576	3.2622	-24.0849
			11.8087	2.15853	4.6309	-23.4674
			11.6221	2.77379	5.8476	-22.8544
			11.6636	3.2577	6.9629	-22.1447
			11.8156	3.69321	7.9399	-21.4488
			12.1959	3.96974	8.8386	-20.7252
			12.5069	4.10799	9.6036	-20.0616
			12.7835	4.23933	10.2396	-19.5224
			13.0323	4.34994	10.7742	-19.0523
			13.2536	4.50894	11.3734	-18.6513
			13.3365	4.71633	11.9356	-18.3057
			13.3227	5.01359	12.4979	-18.0753
			13.0808	5.46984	13.1845	-17.9186
			12.8457	6.09891	14.0325	-17.831
			12.5484	6.87317	15.0142	-17.7941
			12.0783	7.7442	16.1571	-17.7342
			11.47	8.69127	17.2862	-17.6513
			10.8409	9.65909	18.5859	-17.4854
			10.1289	10.6407	19.9316	-17.1443
			9.42376	11.6085	21.1667	-16.6927
			8.80159	12.3759	22.3419	-16.0751
			8.24856	12.9981	23.4388	-15.3193
			7.92366	13.5096	24.425	-14.5358
			7.81305	13.9037	25.3882	-13.5957
			7.78539	14.2148	26.1809	-12.7154
			7.95822	14.4014	26.8307	-11.9135
			8.17944	14.436	27.4529	-11.1439
			8.46287	14.4843	27.969	-10.4848
			8.64951	14.5465	28.4023	-9.8903
			8.80851	14.747	28.8309	-9.3327
			8.82925	14.823	29.1949	-8.9548
			8.32461	15.072	29.6051	-8.5861
			7.8407	15.4245	30.1996	-8.2543
			7.61487	16.012	30.8356	-8.0699
			7.30841	16.6687	31.6513	-7.8395
			6.88257	17.4568	32.6192	-7.6459
			6.52608	18.1689	33.61	-7.4109
			6.15395	19.0676	34.7161	-7.1021
			5.44191	21.9711	39.2602	-4.9038
			4.8543	22.1405	39.4538	-4.436
			4.25288	22.3905	39.9162	-3.8607
			3.7344	22.467	40.2603	-3.3472
			3.48554	22.5711	40.5055	-2.8907
			3.34728	22.6324	40.7227	-2.4144
			3.41642	22.6485	40.9101	-1.9865
			3.55467	22.6832	41.311	-1.0878
			3.74131	22.6278	41.6014	-0.2675
			4.00401	22.4688	41.7028	0.433
			4.29435	22.3789	41.7212	1.1013
			4.46026	22.2338	41.7258	1.7004
			4.55705	22.1162	41.6751	2.1889
			4.51557	22.1232	41.6475	2.6083
			4.39113	22.3098	41.6982	2.9263
			4.12845	22.6692	41.8963	3.2212
			3.80353	23.167	42.1867	3.4332
			3.47862	23.7546	42.6153	3.6084
			2.91177	24.4044	43.0992	3.848
			2.23429	25.1649	43.6292	4.143
			1.57756	25.78	44.1684	4.5301
			0.89319	26.3331	44.6661	5.01399
			0.3678	26.8239	45.0947	5.66842
			-0.0539	27.2041	45.4219	6.49336
			-0.51015	27.377	45.6201	7.35518
			-0.60693	27.5014	45.7261	8.21699
			-0.47558	27.4185	45.7031	9.08803
			-0.2751	27.3424	45.5464	9.93141
			0.07746	27.1212	45.2837	10.7517
			0.4715	26.741	44.8735	11.4154
			0.67197	26.34	44.4864	11.9408
			0.93467	25.8976	43.9748	12.4201
			1.23883	25.545	43.5462	12.8164
			1.23883	25.3168	43.0347	13.139
			1.09366	25.2132	42.5876	13.4063
			0.83097	25.3308	42.2097	13.5307
			0.36089	25.6141	42.03	13.6091
			-0.0539	25.9322	41.9009	13.6967
			-0.61384	26.4022	41.8963	13.858
			-1.45722	26.8377	41.8226	14.0792
			-2.11395	27.2386	41.9562	14.3557
			-2.72229	27.5913	42.0346	14.7152
			-3.26841	27.771	42.0945	15.2959
			-3.6348	27.8816	42.0116	16.024
			-3.97353	27.8678	41.7996	16.8167
			-4.07723	27.7296	41.4862	17.6048
			-3.9528	27.5084	41.1175	18.3606
			-3.74541	27.1419	40.5967	19.0842
			-3.50345	26.5751	39.9884	19.7847
			-3.19237	26.022	39.2372	20.3515
			-2.96424	25.3929	38.4306	20.7801
			-2.71538	24.7916	37.6287	21.1672
			-2.63242	24.2592	36.8407	21.4207
			-2.66007	23.81	36.071	21.6235
			-2.8329	23.4642	35.3982	21.7756
			-3.08868	23.4021	34.859	21.8125
			-3.44815	23.4159	34.5041	21.8401
			-3.9528	23.5956	34.3244	21.8678
			-4.5404	23.803	34.1354	21.9092
			-5.16256	24.0795	34.0709	22.0106
			-5.83311	24.2454	33.9971	22.218
			-6.44145	24.4529	33.9004	22.5452
			-6.95993	24.522	33.7575	23.0476
			-7.41618	24.4529	33.4902	23.6697
			-7.73418	24.1556	33.1031	24.3196
			-7.81021	23.8376	32.7252	24.997
			-7.74801	23.3398	32.2136	25.6929
			-7.57518	22.7661	31.6283	26.3151
			-7.37471	22.0471	30.9094	26.8727
			-7.08437	21.1899	30.066	27.329
			-6.82859	20.3604	29.0936	27.6654
			-6.57281	19.6414	28.0704	27.9466
			-6.44145	18.8809	26.9459	28.1447
			-6.54514	18.2865	25.9182	28.2507
			-6.71798	17.7957	24.9412	28.2738
			-6.95993	17.5191	24.1162	28.177
			-7.40235	17.3947	23.4987	28.0019
			-7.89318	17.4224	23.1438	27.8406
			-8.53608	17.4086	22.8627	27.7069
			-9.2965	17.5053	22.7152	27.5733
			-9.89101	17.6158	22.4894	27.5226
			-10.4233	17.5952	22.2682	27.6147
			-10.9556	17.4017	21.9732	27.8544
			-11.3358	17.1044	21.5677	28.2461
			-11.5709	16.6273	20.904	28.5918
			-11.5432	16.0674	20.1482	28.9881
			-11.3497	15.3622	19.2126	29.4121
			-11.0455	14.4567	18.2172	29.7577
			-10.7897	13.5441	17.0881	30.025
			-10.3819	12.5349	15.8345	30.1817
			-10.0362	11.5532	14.475	30.191
			-9.73202	10.5025	13.1246	30.108
			-9.51773	9.65217	11.7282	29.979
			-9.38637	8.78805	10.3917	29.7347
			-9.70092	8.08293	9.1243	29.3844
			-9.80575	7.56446	7.9906	28.9512
			-10.0154	7.205	6.9952	28.4765
			-10.3542	6.92847	6.1149	27.9742
			-10.701	6.82478	5.3222	27.564
			-11.0247	6.61739	4.5941	27.1032
			-11.5847	5.85696	1.8381	26.0662
			-12.0548	5.34887	1.1768	26.1146
			-12.4488	5.11497	0.623	26.1415
			-12.7115	4.78027	0.0638	26.2114
			-12.7322	4.34718	-0.5427	26.3243
			-12.5802	3.91328	-1.1836	26.3835
			-12.2898	3.46509	-1.8765	26.3796
			-11.875	2.53875	-3.2959	26.3934
			-11.3911	1.61241	-4.7154	26.3566
			-10.9349	0.53399	-6.3146	26.2506
			-10.4924	-0.55825	-8.029	26.0432
			-10.1399	-1.80259	-9.7711	25.6837
			-9.81498	-2.72892	-11.5269	25.2367
			-9.59376	-3.5723	-13.2045	24.7205
			-9.46242	-4.21521	-14.7392	24.1214
			-9.46242	-4.73367	-16.154	23.4117
			-9.53846	-5.04476	-17.2463	22.6743
			-9.78732	-5.20376	-18.1495	21.9369
			-10.0777	-5.11389	-18.9515	21.2364
			-10.5063	-5.19684	-19.6105	20.6234
			-10.8727	-5.30054	-20.2373	20.0658
			-11.246	-5.52175	-20.8318	19.7063
			-11.5156	-5.77754	-21.5	19.439
			-11.6815	-6.17849	-22.3204	19.2869
			-11.6538	-6.67622	-23.2651	19.1625
			-11.4672	-7.24308	-24.279	19.0657
			-11.0247	-7.95511	-25.4727	18.9828
			-10.5616	-8.84688	-26.7769	18.886
			-9.9878	-9.69026	-28.2194	18.6556
			-9.45551	-10.665	-29.791	18.3191
			-8.90247	-11.536	-31.51	17.9412
			-8.39783	-12.49	-33.229	17.4757
			-7.99687	-13.361	-34.9204	16.978
			-7.72035	-14.1076	-36.5242	16.3466
			-7.56827	-14.6123	-37.9989	15.6553
			-7.49915	-14.9718	-39.2755	14.8396
			-7.50605	-15.1722	-40.271	14.093
			-7.65813	-15.352	-40.9992	13.2496
			-7.91391	-15.3658	-41.5522	12.4892
			-8.25957	-15.3312	-42.013	11.738
			-8.65361	-15.3381	-42.391	11.0928
			-8.95086	-15.3451	-42.7919	10.5536
			-9.22737	-15.4557	-43.1837	10.2264
			-9.33798	-15.6492	-43.898	10.0051
			-9.26194	-15.9534	-44.5939	9.86688
			-8.96469	-16.3682	-45.3958	9.71941
			-8.51534	-16.8797	-46.276	9.59958
			-7.94848	-17.4673	-47.2899	9.42906
			-7.36087	-18.1932	-48.3914	9.15715
			-6.73872	-19.0158	-49.691	8.86681
			-6.11655	-19.797	-50.8248	8.44743
			-5.63264	-20.509	-52.1014	7.96352
			-5.20404	-21.1173	-53.3503	7.41048
			-4.87913	-21.6703	-54.5393	6.76067
			-4.65792	-22.0782	-55.5164	6.03711
			-4.51275	-22.2857	-56.2629	5.28129
			-4.45053	-22.2511	-56.6962	4.378
			-4.58187	-22.1889	-56.9635	3.5208
			-4.71322	-22.0782	-57.0049	2.6912
			-4.9759	-21.9123	-56.9589	1.9216
			-5.22478	-21.7326	-56.8022	1.2441
			-5.38377	-21.6359	-56.6593	0.7049
			-5.46673	-21.5253	-56.5809	0.304
			-5.47365	-21.5805	-56.5302	0.009
			-5.32156	-21.7119	-56.5994	-0.1753
			-4.99665	-21.9676	-56.7883	-0.3827
			-4.48509	-22.3755	-57.0556	-0.5671
			-3.83527	-22.8525	-57.4428	-0.7791
			-3.2062	-23.3779	-57.9635	-1.1938
			-2.50108	-24.083	-58.5949	-1.5487
			-1.81669	-24.7536	-59.4245	-1.9681
			-1.1254	-25.2237	-60.2125	-2.558
			-0.57927	-25.7007	-61.0191	-3.1663
			-0.15067	-26.0948	-61.6781	-3.9083
			0.13967	-26.2191	-62.2035	-4.7563
			0.33324	-26.2122	-62.5076	-5.5075
			0.38163	-26.0394	-62.503	-6.4246
			0.33324	-25.7699	-62.2265	-7.3602
			0.20188	-25.5762	-61.7841	-8.2082
			-0.20598	-25.2651	-61.1942	-9.0331
			-0.4341	-24.8919	-60.6089	-9.7106
			-0.60693	-24.7881	-60.0006	-10.2544
			-0.68988	-24.5739	-59.4014	-10.6692
			-0.71062	-24.477	-58.8991	-10.9503
			-0.5378	-24.5739	-58.5396	-11.1854
			-0.17832	-24.7329	-58.3138	-11.425
			0.57519	-24.9471	-58.2124	-11.6001
			1.21117	-25.2513	-58.1709	-11.8352
			1.87482	-25.5762	-58.2815	-12.0886
			2.59377	-26.1568	-58.4751	-12.4343
			3.38184	-26.6338	-58.8346	-12.8998
			4.02475	-27.0141	-59.1065	-13.4113
			4.66074	-27.3459	-59.2678	-13.992
			5.46955	-27.5533	-59.3692	-14.6879
			5.42117	-27.6501	-59.3277	-15.4437
			5.37278	-27.4911	-59.065	-16.241
			5.2518	-27.1178	-58.558	-17.0982
			5.1405	-26.6616	-57.7147	-17.9647
			4.98565	-26.1915	-56.8022	-18.7619
			4.83357	-25.7145	-55.8159	-19.4809
			4.61927	-23.5646	-51.3916	-21.3889
			4.40496	-23.5646	-51.1174	-21.5018
			4.23905	-23.5001	-50.6604	-21.3889
			4.28054	-23.4798	-50.2464	-21.3405
			4.43262	-23.4871	-49.9851	-21.3502
			4.78518	-23.5082	-49.741	-21.4104
			5.32439	-23.5852	-49.5343	-21.4672
			5.92581	-23.7029	-49.0412	-21.5686
			6.66549	-23.8687	-48.6818	-21.6838
			7.41901	-24.1452	-48.4928	-21.9649
			8.07574	-24.3733	-48.419	-22.3014
			8.68408	-24.6153	-48.3177	-22.6793
			9.0712	-24.7605	-48.2347	-23.1171
			9.40302	-24.7674	-48.0365	-23.601
			9.63807	-24.5877	-47.6771	-24.1909
			9.74177	-24.1937	-47.0595	-24.9283
			9.79707	-23.6406	-46.1977	-25.5919
			9.65189	-23.0115	-45.0778	-26.2464
			9.40994	-22.2027	-43.8196	-26.91
			9.23712	-21.4077	-42.437	-27.463
			8.99516	-20.6127	-40.9853	-27.97
			8.80851	-19.9144	-39.6396	-28.2649
			8.6357	-19.3476	-38.2754	-28.3387
			8.52509	-18.843	-37.0496	-28.3341
			8.68408	-18.4559	-36.0264	-28.3064
			9.05046	-18.2346	-35.0955	-28.182
			9.47907	-18.0618	-34.2383	-28.0437
			10.0528	-18.0618	-33.5378	-27.9055
			10.5851	-18.0756	-32.9018	-27.8732
			11.2004	-18.1379	-32.4455	-27.8548
			11.788	-18.1932	-32.0907	-27.9423
			12.2995	-18.2346	-31.6114	-28.0115
			12.6037	-18.1794	-31.1182	-28.1728
			12.8871	-17.9997	-30.5468	-28.4216
			12.977	-17.5641	-29.7771	-28.7396
			13.067	-17.018	-28.8001	-29.0761
			12.9701	-16.2714	-27.5558	-29.454
			12.7559	-15.4142	-26.0165	-29.8088
			12.4171	-14.4464	-24.3942	-30.2052
			12.1198	-13.4647	-22.6061	-30.4402
			11.8018	-12.4969	-20.7719	-30.5693
			11.4838	-11.6052	-18.9929	-30.5554
			11.2142	-10.7687	-17.2693	-30.3803
			11.0967	-10.0705	-15.6747	-30.1038
			11.1658	-9.4483	-14.2046	-29.7489
			11.3663	-8.92293	-12.8358	-29.2189
			11.788	-8.49432	-11.5869	-28.7581
			12.2442	-8.29385	-10.4163	-28.2926
			12.7835	-8.09337	-9.3194	-27.9009
			13.3503	-8.00351	-8.3424	-27.4907
			13.9102	-7.90673	-7.4253	-27.228
			14.4079	-7.65095	-6.5174	-27.0114
			14.7951	-7.4712	-5.5956	-26.9284
			14.9679	-7.13939	-4.614	-26.8685
			15.0717	-6.53104	-3.5494	-26.8916
			15.0855	-5.8674	-2.3972	-26.9192
			14.961	-4.98945	-1.0331	-27.0667
			14.7052	-3.99399	0.4048	-27.0897
			14.3181	-3.05383	1.8888	-27.099
			13.7444	-1.93393	3.5156	-27.0437
			13.3434	-0.87625	5.1102	-26.8639
			13.0323	0.07773	6.6541	-26.5367
			12.6798	1.01098	8.1058	-26.062
			12.4378	1.8198	9.4469	-25.4629
			12.3134	2.49728	10.765	-24.79
			12.4309	3.02956	11.9679	-24.0803
			12.7835	3.47199	12.9587	-23.3706
			13.0461	3.79691	13.8482	-22.6286
			13.3503	4.24625	14.6086	-21.9143
			13.7236	4.37068	15.2999	-21.2829
			14.0139	4.52967	15.8898	-20.7344
			14.2282	4.67486	16.4106	-20.3012
			14.3112	4.90989	16.9728	-19.8588
			14.3319	5.22789	17.572	-19.4302
			14.2282	5.70488	18.2633	-19.1721
			13.8964	6.18879	19.102	-19.0108
			13.53	7.09438	20.0791	-18.8726
			13.0185	7.94468	21.222	-18.7066
			12.4931	8.94705	22.411	-18.4716
			11.8295	9.97017	23.6692	-18.2043
			11.1658	10.9726	24.9827	-17.854
			10.5437	12.0371	26.2408	-17.3655
			10.0252	12.8252	27.416	-16.6696
			9.54129	13.4129	28.5221	-15.8585
			9.32699	13.9728	29.4484	-14.9967
			9.20255	14.353	30.3333	-14.098
			9.27168	14.6433	31.1214	-13.1763
			9.46524	14.7747	31.808	-12.296
			9.67955	14.6571	32.3749	-11.4757
			9.88002	14.6088	32.8726	-10.7936
			10.1012	14.6502	33.2782	-10.2314
			10.1842	14.6987	33.7667	-9.6691
			10.2118	14.7885	34.2091	-9.2405
			9.14724	14.982	34.6884	-8.8672
			8.8811	15.3484	35.2276	-8.5907
			8.55044	15.8877	35.9927	-8.3925
			8.09475	16.5375	36.8868	-8.1667
			7.7052	17.2771	37.9283	-7.9224
			7.34065	18.0722	38.9791	-7.7842
			6.92818	18.9639	40.1681	-7.4754
			6.18159	21.9227	44.8735	-5.1619
			5.39352	22.1646	45.4058	-4.7747
			4.75752	22.2936	45.6908	-4.2478
			4.30127	22.3702	46.0833	-3.6779
			3.96945	22.4744	46.4285	-3.2521
			3.76897	22.5599	46.7016	-2.8284
			3.79662	22.5449	46.9197	-2.3921
			3.93487	22.5656	47.4359	-1.5072
			4.14918	22.4757	47.7585	-0.6546
			4.36349	22.3236	48.035	0.1012
			4.5294	22.1992	48.1456	0.7095
			4.66074	22.1092	48.224	1.3455
			4.6953	21.978	48.3116	1.8801
			4.5847	22.0609	48.4959	2.3087
			4.39113	22.3098	48.7955	2.6129
			4.14227	22.7176	49.2609	2.8479
			3.76206	23.2914	49.9753	3.0738
			3.24358	23.9136	50.9523	3.3226
			2.55921	24.5841	52.0169	3.5945
			1.85409	25.2686	53.146	3.931
			1.14895	25.9459	54.2336	4.3596
			0.47841	26.5059	55.2982	4.9403
			-0.11611	26.9484	56.3214	5.68225
			-0.5931	27.3147	57.1509	6.51641
			-0.84197	27.5429	57.7408	7.40127
			-0.84197	27.6258	58.2339	8.29534
			-0.73136	27.6743	58.5842	9.19863
			-0.55854	27.4668	58.8699	10.0651
			-0.32349	27.2248	58.9575	10.9914
			-0.07462	26.8862	58.8469	11.6873
			0.21571	26.5405	58.6349	12.2772
			0.41619	26.2502	58.4045	12.821
			0.51297	26.0151	58.1602	13.2542
			0.49914	25.8285	57.9713	13.5676
			0.3678	25.9184	57.8468	13.8165
			0.13277	26.1049	57.9021	13.8672
			-0.19215	26.4783	58.2339	14.0239
			-0.78666	26.817	58.7225	14.176
			-1.42957	27.2111	59.2939	14.3419
			-2.10012	27.5637	59.8654	14.54
			-2.76377	28.0267	60.455	14.9087
			-3.29606	28.331	60.99	15.3696
			-3.81453	28.5106	61.386	15.9641
			-4.25697	28.566	61.58	16.6462
			-4.3814	28.5591	61.557	17.3467
			-4.38831	28.407	61.414	18.0426
			-4.22931	28.1028	61.119	18.8353
			-3.96661	27.6051	60.653	19.5035
			-3.71775	26.976	59.9484	20.1303
			-3.40667	26.3538	59.1004	20.7248
			-3.07485	25.6902	58.1003	21.1442
			-2.87438	25.0819	57.0587	21.5037
			-2.70846	24.5496	55.9527	21.8078
			-2.78451	24.1832	54.9157	21.9553
			-2.95733	23.9412	53.9617	22.0567
			-3.2062	23.8583	53.2244	22.0337
			-3.57258	23.9897	52.6437	21.9
			-4.04266	24.1349	52.2473	21.7203
			-4.65792	24.287	51.9708	21.6926
			-5.33538	24.432	51.7312	21.7157
			-5.90224	24.6257	51.4639	21.8401
			-6.49676	24.6948	51.1413	22.0844
			-7.01523	24.6879	50.6573	22.5038
			-7.44384	24.4873	50.0628	23.0291
			-7.64432	24.2109	49.2748	23.7066
			-7.64432	23.8376	48.3162	24.2919
			-7.54062	23.3675	47.2516	24.8772
			-7.3194	22.8351	46.0395	25.4671
			-6.95993	22.137	44.6846	25.9741
			-6.63503	21.3005	43.2835	26.3658
			-6.31011	20.4709	41.7811	26.6377
			-6.10272	19.7589	40.205	26.8543
			-5.97138	19.0538	38.6657	26.9603
			-5.9852	18.5076	37.1587	26.9741
			-6.18568	17.9685	35.73	26.822
			-6.49676	17.7265	34.4396	26.693
			-6.82859	17.7057	33.2413	26.481
			-7.27101	17.7679	32.2044	26.2828
			-7.92082	17.7749	31.2965	26.1123
			-8.56374	17.8509	30.407	26.0017
			-9.12367	17.8578	29.536	25.9694
			-9.64215	17.8578	28.6465	26.0847
			-10.1191	17.5191	27.6787	26.2552
			-10.5063	17.2011	26.6279	26.5686
			-10.7413	16.7863	25.4066	26.9511
			-10.6514	16.337	24.084	27.3013
			-10.5478	15.701	22.6645	27.6746
			-10.3404	14.9682	21.1713	27.9788
			-10.0362	14.0764	19.5583	28.2139
			-9.72512	13.3575	17.8623	28.3567
			-9.46934	12.4934	16.0603	28.389
			-9.2412	11.574	14.2445	28.2922
			-9.18589	10.8066	12.5393	28.1309
			-9.62832	10.1499	10.8895	27.8267
			-9.7977	9.62453	9.3317	27.4673
			-9.98319	9.32035	7.9169	27.0294
			-10.2332	9.13369	6.6679	26.4073
			-10.4606	9.0231	5.6402	25.9049
			-10.7897	8.94013	4.6678	25.4302
			-11.0731	8.77424	3.6908	24.9371
			-11.5847	8.08293	-0.033	23.937
			-12.0271	7.86518	-0.533	24.0338
			-12.4004	7.5345	-1.1621	24.0661
			-12.6147	7.07883	-1.8154	24.1548
			-12.6977	6.66993	-2.4977	24.1951
			-12.4834	6.20376	-3.1999	24.2059
			-12.193	5.7187	-3.9227	24.1675
			-11.6331	4.73016	-5.4021	24.1076
			-11.1146	3.67938	-6.9506	23.9969
			-10.61	2.518	-8.5452	23.7573
			-10.1191	1.45341	-10.2181	23.4024
			-9.69745	0.4303	-11.868	22.9646
			-9.38637	-0.5306	-13.4994	22.407
			-9.15825	-1.3809	-15.094	21.7986
			-9.15825	-1.99615	-16.4858	21.0981
			-9.16517	-2.4524	-17.7624	20.287
			-9.26194	-2.70818	-18.8777	19.4667
			-9.4002	-2.9294	-19.8317	18.6279
			-9.69054	-3.15752	-20.7304	17.826
			-10.2228	-3.27504	-21.5046	17.0563
			-10.4786	-3.42713	-22.219	16.3651
			-10.7275	-3.44095	-22.9333	15.8028
			-10.9072	-3.75204	-23.7214	15.3972
			-10.9072	-4.33963	-24.5924	15.0931
			-10.8104	-4.87194	-25.5648	14.8304
			-10.4786	-5.47336	-26.5972	14.623
			-9.80806	-6.1854	-27.7493	14.4709
			-9.32415	-7.03569	-28.9937	14.2681
			-8.70891	-8.17632	-30.4362	14.0239
			-8.05908	-9.21327	-31.9662	13.6736
			-7.46457	-10.0705	-33.5746	13.3326
			-7.02906	-10.9553	-35.1923	12.8671
			-6.61428	-11.8125	-36.8007	12.291
			-6.34467	-12.5246	-38.3077	11.6412
			-6.13038	-13.0154	-39.6857	10.9177
			-6.05433	-13.3541	-40.8056	10.1111
			-6.10272	-13.4855	-41.6997	9.26315
			-6.26864	-13.52	-42.3541	8.34143
			-6.44836	-13.5546	-42.861	7.56718
			-6.72489	-13.4647	-43.2528	6.85745
			-6.97375	-13.4717	-43.5984	6.2445
			-7.27101	-13.5477	-43.9118	5.77442
			-7.38853	-13.6721	-44.3128	5.45181
			-7.39545	-13.9694	-44.7921	5.21216
			-7.22262	-14.3565	-45.4142	5.09695
			-6.84931	-14.8612	-46.1378	4.9679
			-6.35158	-15.4902	-46.9489	4.8896
			-5.84002	-16.2299	-47.8752	4.779
			-5.22478	-17.0733	-48.9398	4.5255
			-4.5957	-17.9581	-50.0828	4.2536
			-4.02192	-18.76	-51.3225	3.9171
			-3.37902	-19.5343	-52.5346	3.4885
			-2.9919	-20.2117	-53.6775	2.9954
			-2.72229	-20.7786	-54.7237	2.364
			-2.50799	-21.1657	-55.6039	1.6543
			-2.36282	-21.3732	-56.2583	0.9354
			-2.41121	-21.4008	-56.6455	0.1242
			-2.57021	-21.4077	-56.7699	-0.6638
			-2.93659	-21.3316	-56.7699	-1.4289
			-3.24076	-21.1727	-56.6593	-2.1709
			-3.51037	-21.069	-56.4657	-2.8161
			-3.60715	-21.0206	-56.2814	-3.323
			-3.76614	-21.0483	-56.1616	-3.6318
			-3.77997	-21.2211	-56.1201	-3.8484
			-3.55184	-21.4768	-56.2261	-4.065
			-3.17854	-21.8156	-56.4104	-4.2263
			-2.60477	-22.3133	-56.7054	-4.3461
			-1.98952	-22.8732	-57.0787	-4.5028
			-1.49178	-23.537	-57.5488	-4.6918
			-0.84197	-24.2351	-58.0741	-4.996
			-0.31659	-24.9264	-58.7378	-5.3969
			0.24336	-25.5279	-59.3507	-5.8301
			0.60975	-26.0739	-59.8899	-6.3693
			0.87936	-26.4473	-60.2955	-7.0007
			1.09366	-26.6478	-60.6043	-7.7104
			1.25265	-26.627	-60.7471	-8.5262
			1.34253	-26.4403	-60.7149	-9.3972
			1.24575	-26.1568	-60.4292	-10.2268
			0.98306	-25.8528	-60.0789	-11.0471
			0.748	-25.4657	-59.6641	-11.8121
			0.57519	-25.1614	-59.171	-12.4942
			0.36089	-24.8988	-58.7009	-13.0565
			0.24336	-24.7674	-58.2493	-13.5081
			0.18116	-24.6638	-57.8714	-13.7708
			0.43694	-24.7329	-57.5902	-13.9413
			0.80331	-24.8297	-57.3414	-14.0888
			1.37709	-25.03	-57.1202	-14.204
			1.94396	-25.3135	-57.028	-14.3238
			2.57994	-25.7559	-56.9589	-14.4621
			3.25741	-26.1708	-56.9635	-14.6787
			3.85884	-26.6616	-56.9542	-15.0566
			4.41879	-27.0626	-56.9174	-15.5497
			4.86813	-27.3459	-56.7837	-16.0521
			5.85667	-27.5256	-56.6086	-16.5314
			5.7599	-27.5049	-56.2814	-17.2042
			5.69538	-27.2284	-55.779	-17.9647
			5.62683	-26.7929	-55.0877	-18.7389
			5.43084	-26.3159	-54.2582	-19.4809
			5.23568	-25.6246	-53.2996	-20.2044
			5.0686	-25.0024	-52.2765	-20.8957
			4.83357	-23.4194	-48.3269	-22.4212
			4.66765	-23.5161	-47.8269	-22.5341
			4.53632	-23.3064	-47.4128	-22.4965
			4.48791	-23.1532	-47.0929	-22.4938
			4.67457	-23.1097	-46.8106	-22.447
			5.05477	-23.121	-46.6171	-22.4212
			5.60089	-23.1221	-46.3682	-22.4489
			6.20924	-23.1843	-45.8567	-22.5042
			6.91437	-23.3364	-45.4649	-22.5963
			7.60566	-23.5576	-45.1838	-22.8083
			8.27622	-23.772	-44.9395	-23.0342
			8.98134	-23.9931	-44.6768	-23.3752
			9.45833	-24.076	-44.3081	-23.7807
			9.81088	-24.1038	-43.9395	-24.2278
			10.1012	-23.9032	-43.4325	-24.7808
			10.1427	-23.4124	-42.8103	-25.3477
			10.2049	-22.818	-41.9209	-25.9652
			10.1358	-22.2443	-40.9485	-26.5966
			9.82472	-21.5253	-39.7917	-27.2142
			9.56202	-20.7924	-38.5197	-27.7211
			9.30624	-20.1564	-37.2754	-28.1221
			9.11268	-19.4928	-36.0449	-28.3663
			9.06429	-18.9882	-34.8282	-28.4447
			9.0159	-18.5873	-33.7636	-28.3617
			9.22329	-18.1794	-32.699	-28.2373
			9.63115	-17.889	-31.7911	-27.9423
			10.2049	-17.7162	-31.0445	-27.7119
			10.7925	-17.6125	-30.2749	-27.4999
			11.3456	-17.6057	-29.625	-27.3248
			11.9193	-17.6263	-28.9983	-27.2372
			12.5139	-17.6678	-28.4084	-27.1681
			13.0047	-17.6195	-27.8139	-27.1451
			13.3503	-17.5087	-27.1917	-27.2603
			13.5578	-17.3566	-26.482	-27.3985
			13.6476	-16.8866	-25.6893	-27.5598
			13.7236	-16.2991	-24.6754	-27.8179
			13.6476	-15.4211	-23.5232	-28.1083
			13.4471	-14.557	-22.2605	-28.3986
			13.1014	-13.6445	-20.8733	-28.6382
			12.6729	-12.732	-19.4123	-28.7627
			12.2857	-11.7365	-17.8776	-28.8134
			12.023	-10.8585	-16.3752	-28.7949
			11.7396	-10.0774	-14.9327	-28.5461
			11.629	-9.51052	-13.5778	-28.1359
			11.6774	-8.92293	-12.3058	-27.675
			11.9124	-8.43901	-11.1214	-27.1681
			12.2719	-8.02423	-10.0614	-26.7118
			12.7351	-7.76845	-9.1074	-26.2141
			13.2051	-7.50577	-8.2917	-25.7025
			13.689	-7.37442	-7.522	-25.2786
			14.1384	-7.24308	-6.8215	-25.0113
			14.4978	-7.00113	-6.1256	-24.767
			14.7259	-6.73844	-5.3975	-24.6011
			14.8574	-6.28909	-4.5909	-24.4813
			14.8436	-5.61162	-3.6784	-24.4306
			14.719	-4.88575	-2.5678	-24.4905
			14.4633	-3.93177	-1.4294	-24.5642
			14.0968	-2.85335	-0.1528	-24.578
			13.6198	-1.89245	1.2712	-24.6011
			13.0877	-0.81403	2.6446	-24.5504
			12.3894	0.23673	4.1424	-24.3799
			11.9055	1.08703	5.5849	-24.0987
			11.5115	1.91658	6.9306	-23.6471
			11.2972	2.63553	8.2764	-23.0756
			11.2142	3.20931	9.5069	-22.4489
			11.3248	3.81074	10.6037	-21.776
			11.5944	4.24625	11.636	-21.057
			12.182	4.51586	12.4333	-20.4395
			12.6037	4.75089	13.0786	-19.8035
			12.9909	4.88225	13.627	-19.2274
			13.3089	5.01359	14.0049	-18.7942
			13.5922	5.16567	14.3644	-18.4255
			13.7305	5.36614	14.7377	-18.1121
			13.7305	5.63576	15.2077	-17.8725
			13.5991	6.09891	15.8253	-17.6835
			13.3296	6.83861	16.6134	-17.6282
			12.9494	7.66125	17.6595	-17.6513
			12.4586	8.55301	18.9223	-17.6006
			11.8087	9.507	20.374	-17.5268
			11.1935	10.4748	21.8073	-17.3747
			10.5851	11.4772	23.2498	-17.1351
			9.99754	12.286	24.6462	-16.7618
			9.4929	12.9566	25.9919	-16.2088
			9.14034	13.5027	27.1671	-15.5451
			8.93295	14.0142	28.1903	-14.7847
			8.94676	14.3599	28.9922	-13.9828
			9.05738	14.6364	29.7434	-13.227
			9.25785	14.6364	30.407	-12.4251
			9.52746	14.7332	30.9001	-11.637
			9.8178	14.7609	31.2181	-11.0102
			10.0252	14.7954	31.4578	-10.4111
			10.1634	14.7954	31.6652	-9.9134
			10.1565	14.9337	31.8772	-9.4894
			9.4376	15.1341	32.1491	-9.0838
			9.00207	15.5973	32.4993	-8.8488
			8.61495	16.1641	33.0247	-8.6783
			8.23992	16.8624	33.7575	-8.4663
			7.86006	17.6643	34.6193	-8.305
			7.43745	18.5076	35.5779	-8.1206
			6.98349	19.3649	36.6333	-7.8487
			6.20924	22.4065	40.6797	-5.8071
			5.59399	22.5517	41.0184	-5.3877
			5.04096	22.5517	41.3034	-4.7855
			4.6331	22.6727	41.5991	-4.2263
			4.37732	22.7356	41.8217	-3.7295
			4.30127	22.713	41.9916	-3.2531
			4.41879	22.8905	42.136	-2.8253
			4.5847	22.8075	42.4909	-1.9404
			4.83357	22.69	42.666	-1.0971
			5.0133	22.5794	42.7397	-0.4196
			5.12391	22.3859	42.7075	0.2348
			5.13774	22.2476	42.6199	0.7556
			5.05477	22.1992	42.5047	1.2349
			4.90269	22.0332	42.4033	1.705
			4.66765	22.2476	42.348	2.023
			4.2114	22.773	42.4724	2.3133
			3.72058	23.333	42.7582	2.5806
			3.12606	23.9689	43.1729	2.7788
			2.43477	24.5841	43.7214	3.0415
			1.74348	25.2478	44.302	3.401
			1.12131	25.8976	44.9519	3.7743
			0.50605	26.499	45.5418	4.355
			-0.08154	26.7963	46.081	5.0693
			-0.51707	27.0589	46.4266	5.91268
			-0.75901	27.377	46.6064	6.81136
			-0.77284	27.4668	46.6202	7.76535
			-0.67605	27.3838	46.5649	8.69168
			-0.56546	27.1488	46.2607	9.59958
			-0.39262	26.7548	45.8183	10.443
			-0.17141	26.3607	45.1454	11.1527
			0.0498	25.9597	44.3896	11.7242
			0.16041	25.4621	43.6246	12.3325
			0.14658	25.2132	42.8688	12.7934
			0.03597	25.1233	42.1775	13.1021
			-0.20598	25.1787	41.6613	13.3418
			-0.53088	25.4967	41.3387	13.3602
			-0.93875	25.8354	41.2511	13.5307
			-1.50561	26.257	41.3848	13.7105
			-2.12778	26.7203	41.6014	13.8211
			-2.77759	27.1765	41.8733	14.0285
			-3.41358	27.5497	42.1867	14.3557
			-3.98044	27.854	42.4263	14.8119
			-4.46436	27.9784	42.6061	15.5632
			-4.84456	28.0405	42.6153	16.1853
			-5.00357	27.9716	42.4816	16.9596
			-4.94135	27.7572	42.2235	17.7384
			-4.78234	27.4185	41.8364	18.5173
			-4.47126	26.9415	41.2465	19.2501
			-4.22239	26.3746	40.4907	19.9229
			-3.93205	25.7248	39.5782	20.499
			-3.60023	25.1371	38.615	21.0013
			-3.48272	24.5496	37.6334	21.3931
			-3.38593	24.0657	36.6609	21.6926
			-3.44124	23.7062	35.7438	21.9507
			-3.75232	23.5403	34.9419	22.0982
			-4.0081	23.4851	34.4073	22.1627
			-4.3814	23.5611	34.0801	22.1535
			-4.969	23.6094	33.9741	22.1904
			-5.49438	23.8306	33.928	22.218
			-6.17877	24.0379	33.9695	22.3378
			-6.77328	24.1486	34.0709	22.513
			-7.23645	24.204	34.1815	22.8402
			-7.67887	24.204	34.1907	23.2596
			-8.03144	24.114	34.0386	23.8495
			-8.1213	23.9136	33.693	24.4302
			-8.05908	23.4504	33.2736	25.186
			-7.87935	22.9111	32.6837	25.8081
			-7.65813	22.3236	31.9555	26.4211
			-7.34706	21.577	31.0476	27.0156
			-7.1604	20.7543	29.9554	27.4626
			-6.87697	19.9455	28.7802	27.8498
			-6.72489	19.1576	27.6234	28.1125
			-6.60045	18.4938	26.4067	28.1309
			-6.61428	17.92	25.3191	28.1862
			-6.69723	17.45	24.3467	28.1954
			-6.98067	17.2218	23.5724	27.9834
			-7.21571	17.0906	23.0747	27.8129
			-7.69271	16.9868	22.7567	27.541
			-8.25265	17.0283	22.5539	27.4488
			-8.89555	16.9938	22.4433	27.3336
			-9.5039	16.9868	22.3189	27.2691
			-10.0777	16.8693	22.1483	27.2967
			-10.4786	16.6965	21.8257	27.5226
			-10.8173	16.3647	21.3603	27.9143
			-10.9349	15.9153	20.6874	28.2185
			-10.8381	15.2931	19.8532	28.5411
			-10.61	14.6295	18.8578	28.9282
			-10.3542	13.7653	17.7194	29.2554
			-10.0016	12.7837	16.5719	29.5457
			-9.73202	11.7122	15.1478	29.7163
			-9.2412	10.7098	13.6316	29.7255
			-9.04073	9.80426	12.0923	29.767
			-8.96469	8.95397	10.5484	29.661
			-9.43476	8.18662	9.0967	29.4582
			-9.57993	7.55064	7.7786	29.2001
			-9.85414	7.13586	6.4744	28.7623
			-10.0639	6.86625	5.548	28.1447
			-10.3929	6.66578	4.7646	27.6931
			-10.7655	6.54135	4.1424	27.2414
			-11.1284	6.36852	3.5709	26.8082
			-11.5778	5.76018	1.2574	26.1953
			-12.0548	5.44564	0.709	26.2598
			-12.3866	5.08272	0.3219	26.3673
			-12.67	4.61091	-0.2508	26.5259
			-12.6631	4.17297	-0.8266	26.5243
			-12.4695	3.75197	-1.4901	26.5501
			-12.1239	3.31991	-2.1945	26.587
			-11.8059	2.39358	-3.4895	26.6654
			-11.3704	1.3981	-4.955	26.6654
			-10.9487	0.34734	-6.6556	26.5501
			-10.5201	-0.59282	-8.3608	26.3151
			-10.1883	-1.4915	-10.0752	26.0939
			-9.96015	-2.36945	-11.7205	25.6883
			-9.80806	-3.23357	-13.2874	25.1998
			-9.78732	-3.80734	-14.8037	24.5684
			-9.86337	-4.18064	-15.9927	23.8495
			-10.0984	-4.37421	-16.896	23.1075
			-10.4026	-4.56086	-17.6564	22.3609
			-10.8381	-4.61616	-18.3523	21.6097
			-11.0524	-4.67146	-18.9975	20.9737
			-11.4326	-4.68528	-19.6381	20.3884
			-11.6469	-4.75441	-20.2142	19.9506
			-11.8059	-5.01711	-20.9654	19.6741
			-11.7852	-5.50793	-21.8503	19.5082
			-11.5709	-6.04023	-22.8688	19.3699
			-11.1699	-6.75226	-23.9979	19.2408
			-10.8035	-7.4712	-25.2422	19.1256
			-10.2228	-8.30076	-26.5833	19.0196
			-9.62142	-9.14414	-28.1272	18.8399
			-9.01999	-10.1673	-29.7725	18.5588
			-8.43239	-11.0798	-31.4547	18.167
			-7.9554	-11.9992	-33.1645	17.7016
			-7.5821	-12.8218	-34.8236	17.1762
			-7.36087	-13.5477	-36.3675	16.5586
			-7.1604	-14.08	-37.7731	15.7936
			-7.1604	-14.5639	-38.916	14.9456
			-7.19497	-14.6745	-39.7733	14.0607
			-7.36779	-14.716	-40.4599	13.1621
			-7.60284	-14.6745	-40.9623	12.2588
			-7.94848	-14.633	-41.4001	11.4707
			-8.21808	-14.5639	-41.7642	10.7656
			-8.66742	-14.6883	-42.1283	10.1895
			-8.8195	-14.8681	-42.5753	9.78854
			-8.84025	-15.1584	-43.1744	9.5028
			-8.63978	-15.5455	-43.9072	9.30463
			-8.24574	-16.0571	-44.7321	9.15255
			-7.70652	-16.7	-45.6262	8.92672
			-7.13275	-17.5157	-46.6586	8.67786
			-6.33086	-18.2968	-47.8107	8.38751
			-5.68104	-19.1541	-49.0504	7.94969
			-5.04504	-20.0182	-50.3501	7.46579
			-4.51965	-20.7372	-51.6267	6.92197
			-4.14636	-21.3939	-52.8203	6.28137
			-3.82836	-21.8502	-53.9448	5.73755
			-3.62789	-22.1197	-54.8619	4.9956
			-3.50345	-22.182	-55.5717	4.143
			-3.52419	-22.1958	-55.9542	3.295
			-3.67628	-22.0299	-56.1201	2.3779
			-3.89058	-21.94	-56.1293	1.493
			-4.1118	-21.7326	-56.0694	0.6358
			-4.40906	-21.6221	-55.9081	-0.203
			-4.6994	-21.6221	-55.8205	-0.839
			-4.85148	-21.6221	-55.6961	-1.263
			-4.84456	-21.6703	-55.7744	-1.5717
			-4.67174	-21.9192	-55.9311	-1.8114
			-4.33301	-22.1889	-56.1892	-2.028
			-3.86292	-22.6243	-56.5625	-2.1663
			-3.18546	-23.0876	-57.1109	-2.3967
			-2.39047	-23.6268	-57.6962	-2.687
			-1.72683	-24.3251	-58.4382	-3.0557
			-1.11849	-24.9195	-59.2401	-3.4982
			-0.5931	-25.507	-60.0006	-4.0051
			-0.1645	-25.9978	-60.7011	-4.6227
			0.09128	-26.3089	-61.2633	-5.2679
			0.2088	-26.4888	-61.6228	-5.996
			0.18805	-26.4265	-61.8117	-6.8072
			0.11894	-26.2122	-61.7334	-7.6597
			0.00832	-25.984	-61.4154	-8.54
			-0.28893	-25.6384	-61.0329	-9.3419
			-0.62076	-25.2375	-60.5121	-10.0747
			-0.91801	-24.8988	-59.9775	-10.7706
			-1.06318	-24.553	-59.3876	-11.3282
			-1.13922	-24.4287	-58.8023	-11.6554
			-1.07701	-24.3941	-58.3599	-11.9412
			-0.87653	-24.3941	-58.0741	-12.1025
			-0.42027	-24.5392	-57.8207	-12.2868
			0.20188	-24.8573	-57.7101	-12.4297
			0.87245	-25.3273	-57.6916	-12.5726
			1.49462	-25.8942	-57.8391	-12.7615
			2.07529	-26.3089	-58.1525	-13.0611
			2.74585	-26.7653	-58.4751	-13.4113
			3.20211	-27.2354	-58.7286	-13.863
			3.55467	-27.5602	-58.9774	-14.3745
			4.16301	-27.7468	-59.171	-14.9644
			4.13882	-27.6432	-59.1433	-15.6972
			3.96945	-27.4081	-58.8576	-16.3424
			3.92106	-27.0279	-58.2631	-17.1581
			3.79524	-26.5164	-57.452	-17.9508
			3.56619	-25.9218	-56.5256	-18.7205
			3.45098	-25.3273	-55.4426	-19.4025
			3.15372	-23.6613	-50.9077	-21.4211
			2.98089	-23.4919	-50.4722	-21.3727
			2.90486	-23.5161	-49.9937	-21.2706
			2.9325	-23.4798	-49.6818	-21.1953
			3.11916	-23.4678	-49.4108	-21.1889
			3.67909	-23.5646	-49.1442	-21.2222
			4.26671	-23.6891	-48.9122	-21.2368
			4.98565	-23.8272	-48.419	-21.269
			5.71842	-24.0622	-48.1287	-21.3704
			6.43737	-24.318	-47.9812	-21.5732
			7.12866	-24.5392	-47.7969	-21.8636
			7.75774	-24.7536	-47.6402	-22.2138
			8.11031	-24.7881	-47.4697	-22.6102
			8.4352	-24.6776	-47.2254	-23.1263
			8.68408	-24.4425	-46.8245	-23.7301
			8.77395	-24.007	-46.0871	-24.3753
			8.71173	-23.3986	-45.1101	-25.0343
			8.57348	-22.7351	-43.9994	-25.6795
			8.4283	-21.9952	-42.755	-26.3155
			8.24856	-21.3041	-41.4278	-26.9238
			8.07574	-20.5851	-39.9991	-27.3847
			7.92366	-20.1219	-38.6027	-27.6935
			7.87527	-19.5619	-37.3076	-27.8502
			8.04117	-19.1679	-36.1601	-27.9147
			8.26931	-18.8637	-35.1278	-27.9055
			8.68408	-18.6355	-34.1968	-27.8041
			9.25094	-18.4765	-33.3903	-27.6704
			9.79016	-18.4765	-32.7405	-27.5921
			10.4469	-18.3936	-32.1921	-27.5552
			11.1105	-18.525	-31.8095	-27.5783
			11.6774	-18.5597	-31.4731	-27.6797
			12.2442	-18.5526	-31.086	-27.8225
			12.6106	-18.4765	-30.6113	-28.0437
			12.8871	-18.2554	-29.9845	-28.2926
			13.1083	-17.7992	-29.2149	-28.629
			13.212	-17.1355	-28.1641	-29.0069
			13.143	-16.3198	-26.8046	-29.477
			13.0047	-15.4557	-25.1869	-29.8411
			12.659	-14.5155	-23.5186	-30.2236
			12.3065	-13.5477	-21.7489	-30.4909
			11.9677	-12.6283	-19.9285	-30.6845
			11.705	-11.778	-18.0989	-30.6983
			11.5115	-11.059	-16.4351	-30.5416
			11.4977	-10.5198	-14.9005	-30.2098
			11.7327	-10.0013	-13.5133	-29.8688
			12.1475	-9.63496	-12.2044	-29.4125
			12.7005	-9.28931	-11.0476	-28.947
			13.1706	-9.09575	-10.0384	-28.4769
			13.7305	-9.02663	-9.2318	-28.0668
			14.249	-8.88144	-8.4668	-27.7534
			14.7468	-8.73627	-7.7709	-27.4677
			15.0648	-8.5358	-7.098	-27.2142
			15.279	-8.17632	-6.3837	-27.0759
			15.3551	-7.80995	-5.5403	-26.9699
			15.4104	-7.15322	-4.5541	-26.9284
			15.2583	-6.29601	-3.3144	-26.9054
			14.9818	-5.3835	-1.8672	-26.9238
			14.5601	-4.27741	-0.2634	-26.9745
			14.0001	-3.17135	1.4602	-26.9653
			13.461	-2.0791	3.2161	-26.8685
			12.8733	-1.00068	4.972	-26.6888
			12.4447	0.01553	6.6726	-26.3339
			12.0783	0.87965	8.2994	-25.8316
			11.8433	1.70919	9.7281	-25.1679
			11.7742	2.33828	11.0231	-24.4029
			11.9401	2.85675	12.1522	-23.6425
			12.2097	3.27152	13.1661	-22.7899
			12.5553	3.62407	14.0464	-22.0156
			12.8733	3.83147	14.6962	-21.2737
			13.2051	4.02502	15.1663	-20.5824
			13.4955	4.19785	15.5488	-20.0201
			13.6752	4.48128	15.9267	-19.55
			13.7651	4.85459	16.3322	-19.1445
			13.7375	5.32467	16.8023	-18.8034
			13.5922	5.96757	17.3968	-18.5269
			13.302	6.72799	18.2633	-18.3287
			12.901	7.65434	19.3693	-18.2043
			12.4032	8.64288	20.7427	-18.0338
			11.9608	9.68675	22.153	-17.8448
			11.311	10.696	23.6692	-17.5591
			10.7096	11.6293	25.1993	-17.2181
			10.0805	12.3482	26.6878	-16.7203
			9.63807	13.0879	28.0382	-16.0889
			9.32699	13.6824	29.2502	-15.3792
			9.20255	14.1732	30.2457	-14.5589
			9.11268	14.4981	31.1767	-13.6187
			9.29932	14.8852	31.9279	-12.7292
			9.52746	15.0098	32.5639	-11.8352
			9.85928	15.141	32.9325	-11.0241
			10.1289	15.1479	33.2229	-10.3558
			10.3501	15.1341	33.5086	-9.7244
			10.4884	15.2171	33.7667	-9.2405
			10.4745	15.3622	34.011	-8.8856
			9.67955	15.4176	34.352	-8.5861
			9.34082	15.8668	34.8359	-8.351
			9.05046	16.5168	35.6056	-8.2082
			8.61495	17.3117	36.6195	-8.0884
			8.35364	18.1482	37.7347	-7.9409
			7.93747	18.9017	38.9606	-7.775
			7.49505	19.6967	40.3064	-7.5261
			6.78301	22.6002	45.3574	-5.7103
			6.15395	22.5759	45.7929	-5.4683
			5.58708	22.697	46.3145	-4.8393
			5.22069	22.83	46.7607	-4.3231
			4.91652	22.8517	47.0995	-3.8069
			4.91652	22.8582	47.3791	-3.3607
			5.117	22.8629	47.5834	-2.9129
			5.3313	22.8006	48.0719	-2.0603
			5.55942	22.6761	48.4129	-1.1754
			5.84286	22.6347	48.5466	-0.4657
			6.04333	22.4619	48.542	0.1657
			6.14703	22.4273	48.6111	0.6957
			6.04333	22.3927	48.6388	1.1934
			5.8152	22.4065	48.8231	1.516
			5.53177	22.6832	49.1595	1.8248
			5.16539	23.167	49.6803	2.0691
			4.61235	23.6301	50.4592	2.2534
			3.96253	24.2592	51.4454	2.4654
			3.22284	24.8469	52.4732	2.7189
			2.53847	25.5105	53.6806	3.0323
			1.93704	26.1534	54.8051	3.4747
			1.3287	26.7272	55.8835	3.9817
			0.76875	27.1697	56.8514	4.6453
			0.38855	27.4668	57.6717	5.45642
			0.22263	27.6743	58.3445	6.32285
			0.18116	27.7848	58.8377	7.22153
			0.27102	27.6949	59.1372	8.09256
			0.3678	27.5706	59.3354	8.97281
			0.56136	27.1903	59.3262	9.81158
			0.76875	26.8724	59.1925	10.5305
			0.86553	26.4714	58.9944	11.1527
			0.87245	26.1465	58.7363	11.7149
			0.81023	25.8838	58.5289	12.1758
			0.67889	25.8492	58.3584	12.5906
			0.39545	25.8354	58.3123	12.9132
			-0.01242	26.1465	58.4736	13.139
			-0.57235	26.4507	58.8745	13.3372
			-1.15305	26.9553	59.3677	13.5354
			-1.7683	27.3838	59.9622	13.6967
			-2.4596	27.854	60.594	13.9317
			-3.15089	28.1995	61.174	14.2543
			-3.77997	28.5729	61.718	14.6829
			-4.2777	28.725	62.156	15.2682
			-4.55423	28.7873	62.363	15.9226
			-4.69248	28.6697	62.396	16.6877
			-4.74779	28.5106	62.257	17.4804
			-4.62335	28.1719	61.944	18.273
			-4.4367	27.7157	61.515	19.0473
			-4.20167	27.0797	60.801	19.7662
			-3.93897	26.4507	59.8746	20.3838
			-3.82144	25.8561	58.8515	20.923
			-3.69702	25.2754	57.8284	21.3055
			-3.66936	24.764	56.8053	21.6373
			-3.71775	24.4044	55.7775	21.9
			-3.97353	24.2178	54.8143	22.0106
			-4.26389	24.2454	54.1092	22.0613
			-4.63718	24.3975	53.6437	22.0429
			-5.17638	24.6187	53.3165	22.0106
			-5.81238	24.8607	53.0031	21.9876
			-6.44145	25.1233	52.7589	22.0429
			-7.16731	25.2962	52.5146	22.1858
			-7.72035	25.3653	52.2289	22.4485
			-8.16277	25.2962	51.7588	22.8264
			-8.53608	25.0197	51.086	23.3656
			-8.46695	24.6119	50.2057	23.9278
			-8.34252	24.1762	49.2702	24.5684
			-8.14204	23.5333	48.1318	25.1675
			-7.81021	22.7937	46.8691	25.6929
			-7.44384	22.0471	45.3851	26.2045
			-7.16731	21.2728	43.7859	26.6054
			-6.91845	20.4503	42.1037	26.8727
			-6.89771	19.7244	40.4262	27.0709
			-6.93228	19.0884	38.6657	27.1585
			-7.00831	18.6045	36.9098	27.2046
			-7.10509	18.3003	35.3521	27.1262
			-7.36087	18.1206	34.0248	26.9096
			-7.70652	17.9754	32.9003	26.6884
			-8.16969	18.1758	31.9693	26.4534
			-8.70891	18.2311	31.1444	26.1446
			-9.25503	18.2381	30.3794	25.9879
			-9.61451	18.2311	29.7157	25.8542
			-10.1537	18.1551	28.923	25.9003
			-10.5754	17.9338	28.0197	26.0754
			-10.8173	17.6158	26.9782	26.3381
			-10.8796	17.049	25.7661	26.6285
			-10.6998	16.4408	24.425	27.0709
			-10.4302	15.7494	22.9641	27.4073
			-10.3127	14.9613	21.3695	27.6931
			-9.93941	13.9866	19.5952	27.8913
			-9.60759	13.0948	17.7517	28.0664
			-9.19972	12.1892	15.793	28.0894
			-9.02689	11.2836	13.862	28.0526
			-9.02689	10.5163	12.0047	27.8913
			-9.67673	9.825	10.2627	27.6147
			-9.84609	9.29961	8.6635	27.2599
			-10.1122	9.0231	7.3224	26.7944
			-10.3542	8.69819	6.2393	26.2321
			-10.6639	8.57376	5.419	25.6699
			-10.9752	8.51154	4.677	25.0938
			-11.2114	8.39401	3.9857	24.6145
			-11.6746	7.55064	1.0316	23.5822
			-12.1101	7.1877	0.8058	23.7435
			-12.4142	6.96995	0.2681	23.894
			-12.5732	6.59492	-0.3476	24.0016
			-12.5249	6.14731	-1.0008	24.0854
			-12.2622	5.64728	-1.7267	24.0768
			-11.8681	5.13111	-2.4756	24.0384
			-11.4326	4.14255	-3.8444	24.0384
			-10.9418	3.09178	-5.4804	23.9647
			-10.4579	1.9788	-7.2225	23.7803
			-10.0708	0.90037	-8.983	23.4808
			-9.72512	-0.19878	-10.785	23.0752
			-9.53154	-1.09746	-12.4994	22.6098
			-9.49698	-1.84406	-14.117	22.1212
			-9.49007	-2.42475	-15.601	21.5037
			-9.53846	-2.81188	-16.7992	20.7386
			-9.72512	-3.10913	-17.767	19.9275
			-9.9878	-3.36491	-18.5551	19.1533
			-10.3887	-3.44787	-19.1911	18.3929
			-10.769	-3.56539	-19.7718	17.6785
			-10.9833	-3.8419	-20.3294	16.9596
			-11.2391	-4.09077	-20.9424	16.3973
			-11.5017	-4.44333	-21.6982	16.0747
			-11.5294	-4.86503	-22.5139	15.9226
			-11.3151	-5.34201	-23.4817	15.7198
			-10.921	-5.94345	-24.574	15.5355
			-10.4164	-6.6693	-25.8229	15.4018
			-9.95323	-7.42972	-27.1272	15.2959
			-9.33798	-8.32841	-28.5881	15.0977
			-8.66742	-9.26858	-30.1412	14.7566
			-8.05908	-10.1949	-31.8095	14.2451
			-7.66505	-11.0383	-33.4733	13.7566
			-7.30557	-11.7849	-35.0817	13.222
			-7.05671	-12.3794	-36.5426	12.586
			-6.88389	-12.7734	-37.9114	11.8071
			-6.80092	-12.9601	-39.0359	11.0006
			-6.88389	-13.0223	-39.8654	10.1526
			-7.05671	-13.0707	-40.483	9.32307
			-7.24337	-13.0638	-40.9715	8.49812
			-7.49915	-13.0361	-41.3494	7.73309
			-7.66505	-13.0776	-41.7135	7.02336
			-7.81713	-13.1675	-42.1006	6.52102
			-7.91391	-13.4371	-42.3725	6.13389
			-7.74109	-13.7896	-42.9532	5.86198
			-7.43693	-14.1699	-43.6583	5.66381
			-6.89771	-14.6745	-44.4464	5.52094
			-6.2548	-15.3036	-45.382	5.31355
			-5.67413	-16.064	-46.3959	5.16147
			-4.99665	-16.8797	-47.5065	4.9218
			-4.33301	-17.6608	-48.9352	4.6315
			-3.69702	-18.4559	-50.1934	4.2213
			-3.12324	-19.2163	-51.4054	3.7144
			-2.77759	-19.8662	-52.5991	3.1475
			-2.50108	-20.3914	-53.6406	2.5806
			-2.26604	-20.7234	-54.5025	1.8801
			-2.19691	-20.9169	-55.1569	1.069
			-2.16925	-20.9722	-55.5025	0.2026
			-2.36282	-20.91	-55.6638	-0.544
			-2.63933	-20.834	-55.7376	-1.3966
			-2.86746	-20.751	-55.627	-2.1893
			-3.08176	-20.7163	-55.4841	-2.9175
			-3.26841	-20.6749	-55.3504	-3.5166
			-3.36519	-20.7786	-55.3136	-3.9314
			-3.30989	-20.9722	-55.3504	-4.2632
			-2.99881	-21.3041	-55.5025	-4.6088
			-2.44577	-21.7326	-55.7514	-4.8024
			-1.82361	-22.3063	-56.1385	-5.0282
			-1.16688	-22.8871	-56.6362	-5.2402
			-0.4341	-23.5438	-57.3045	-5.5167
			0.30558	-24.2213	-58.0188	-5.9039
			0.93467	-24.9195	-58.8115	-6.3693
			1.50843	-25.5208	-59.5443	-6.8901
			1.84718	-25.9772	-60.2218	-7.4708
			2.14443	-26.2606	-60.7564	-8.1437
			2.31035	-26.385	-61.1343	-8.9548
			2.32416	-26.3988	-61.2264	-9.812
			2.22046	-26.2122	-61.0052	-10.6646
			2.06838	-25.9289	-60.572	-11.4987
			1.74348	-25.5969	-60.0559	-12.3329
			1.46696	-25.2929	-59.3461	-13.0933
			0.92084	-25.0232	-58.6917	-13.7662
			0.72728	-24.8297	-58.005	-14.287
			0.67197	-24.6638	-57.4013	-14.6464
			0.78258	-24.636	-56.8897	-14.8953
			1.04528	-24.7398	-56.5118	-15.0843
			1.49462	-24.9195	-56.2537	-15.2732
			2.01999	-25.1546	-56.1293	-15.4115
			2.8772	-25.4864	-56.0556	-15.5405
			3.55467	-25.8735	-56.1063	-15.6788
			4.19757	-26.2951	-56.2261	-15.9415
			4.77826	-26.7237	-56.4243	-16.2963
			5.19995	-27.0487	-56.5671	-16.7019
			5.56634	-27.263	-56.5856	-17.1213
			5.95347	-27.3667	-56.4888	-17.6651
			5.7599	-27.2284	-56.2261	-18.2734
			5.50182	-26.9727	-55.6869	-18.9832
			5.32439	-26.5647	-54.8758	-19.6929
[truncated: 8,004 more rows]

## Sheet: Figure 2c
Figure 2c
			Parameter a	Parameter b	Parameter c
		Type	PI-CU	PTFE-CU	FEP-CU
		Data	35.6288	-31.6278	12.8385
			25.8934	-39.3798	15.255
			24.9662	-40.0097	21.4687
			18.9395	-43.7403	25.2659
			16.3125	-44.2732	30.444
			10.7494	-46.0174	34.2413
			7.81336	-45.126	38.3838
			-1.7675	-46.6473	44.9427
			-7.48511	-43.217	51.5016
			-16.9114	-40.843	54.6085
			-33.1371	-7.209	53.2276
			-42.5634	-7.9842	44.9427
			-41.4817	-2.364	40.1098
			-44.8814	0.0585	32.8605
			-43.6451	5.1942	27.3372
			-44.4178	8.3919	20.4331
			-42.0998	13.0431	14.9098
			-42.4089	19.0509	2.13712
			-36.8458	27.1905	-8.90948
			-34.2188	31.4541	-20.9917
			0.08686	46.6674	-55.9956
			-4.08545	39.3999	-61.1737
			1.3231	38.2371	-61.5534
			2.09575	33.0045	-62.6926
			6.42259	30.0975	-60.7595
			7.81336	24.768	-59.2405
			11.3675	21.2796	-55.6504
			14.6127	11.9772	-52.0257
			20.9484	4.8066	-43.7753
			22.6482	-5.4648	-35.4904
			35.1652	-33.1298	14.9098
			25.2752	-40.7848	17.6714
			24.6571	-41.5068	24.5755
			18.3214	-45.2326	28.718
			15.6944	-45.7461	33.8961
			10.2858	-47.3062	37.6934
			7.34977	-46.0853	42.181
			-2.38562	-47.0737	49.0852
			-8.25776	-43.0116	55.9893
			-17.9931	-39.8255	58.751
			-34.5279	-1.9764	55.9893
			-43.1815	-3.2361	47.7043
			-42.2544	1.8027	42.5263
			-45.654	3.5469	35.2769
			-44.5723	8.1012	29.7536
			-45.654	10.7175	22.8495
			-43.4906	14.9811	17.3262
			-43.6451	20.2137	4.20836
			-37.9275	27.675	-6.83824
			-34.8369	31.1634	-19.2657
			1.94122	42.6945	-54.4422
			-2.38562	34.9425	-59.6203
			2.8684	33.5859	-59.206
			3.64105	28.4502	-60.3107
			8.12242	25.8339	-58.274
			9.66772	21.1827	-57.2038
			13.3764	18.2757	-54.0624
			16.6216	9.7485	-50.4723
			23.4209	3.7407	-42.7397
			25.2752	-5.6586	-35.1106
			36.2469	-31.434	12.4933
			26.5115	-39.2054	15.6002
			25.7388	-39.8158	21.8139
			19.8667	-43.5368	25.6111
			17.3942	-44.0698	31.1345
			11.9857	-45.8333	34.5865
			9.20413	-44.9903	38.729
			-0.2222	-46.6182	45.2879
			-5.78528	-43.2655	51.8468
			-15.3661	-40.8527	54.9537
			-32.2099	-5.9493	53.5729
			-41.4817	-6.9183	45.9783
			-40.5545	-1.2981	41.1454
			-43.9542	1.0275	33.8961
			-43.027	6.0663	28.0276
			-44.1087	9.0702	21.1235
			-41.7908	13.6245	15.255
			-42.2544	19.6323	2.48233
			-36.6913	27.675	-8.90948
			-33.9097	31.8417	-20.9917
			2.09575	47.5395	-55.892
			-2.23109	40.1751	-60.9666
			2.8684	38.8185	-61.2773
			3.33199	33.489	-62.52
			7.34977	30.3882	-60.863
			8.43148	25.0587	-59.137
			11.9857	21.5703	-55.4433
			14.7672	12.0741	-51.5079
			21.2575	5.0004	-43.2575
			22.8028	-5.271	-34.7999
			35.9378	-32.5677	14.2193
			25.8934	-40.3682	16.981
			24.9662	-41.1831	23.8851
			18.785	-45.0194	28.0276
			16.467	-45.4264	33.5509
			11.213	-46.9574	37.6934
			8.12242	-45.7752	41.8358
			-1.61297	-46.8895	49.0852
			-7.33058	-42.8905	55.9893
			-16.9114	-39.7771	58.751
			-33.9097	-1.9764	56.6797
			-42.8725	-3.6237	48.74
			-41.7908	2.1903	44.2523
			-45.1904	4.0314	37.003
			-44.1087	8.6826	31.1345
			-45.345	11.2989	23.8851
			-43.3361	15.4656	18.0166
			-43.6451	20.6982	4.89878
			-38.0821	28.2564	-6.83824
			-34.9915	31.6479	-19.2657
			2.09575	43.8573	-53.8899
			-1.45844	35.9115	-58.4466
			3.95011	34.3611	-58.6882
			4.87729	29.0316	-59.6548
			9.20413	26.3184	-57.9978
			10.5949	21.6672	-56.8931
			14.1491	18.7602	-53.4756
			17.5487	10.1361	-49.7129
			24.1935	4.1283	-42.0147
			25.7388	-5.0772	-34.2131
			36.7105	-30.6588	11.8029
			26.8206	-38.5368	14.9098
			25.8934	-39.2151	21.1235
			20.0212	-43.2655	25.2659
			17.7033	-43.905	30.444
			12.2947	-45.6977	34.2413
			9.35866	-44.874	38.0386
			-0.06767	-46.6279	44.5975
			-5.63075	-43.3915	51.1564
			-15.0571	-41.1763	54.2633
			-31.9008	-5.9493	54.2633
			-41.0181	-7.0152	46.6687
			-39.9364	-1.2012	41.4906
			-43.1815	1.2213	34.5865
			-42.0998	6.4539	28.718
			-43.1815	9.4578	21.8139
			-41.3272	14.0121	15.6002
			-41.4817	20.0199	2.82754
			-36.2277	28.0626	-8.56427
			-33.2916	32.2293	-20.6465
			3.64105	47.9271	-54.1315
			-0.53126	40.6596	-59.6893
			4.72276	39.2061	-59.9655
			5.03182	33.7797	-61.4499
			9.0496	30.582	-60.1726
			10.1313	25.2525	-58.7573
			13.531	21.6672	-55.029
			16.158	12.2679	-51.0937
			22.4937	5.0973	-42.7397
			23.8845	-5.0772	-34.1095
			36.2469	-32.1123	16.6358
			26.2024	-39.9418	19.3974
			25.2752	-40.6492	25.2659
			19.094	-44.438	29.0632
			16.9306	-44.8159	34.2413
			11.6766	-46.3566	38.0386
			8.89507	-45.2519	42.181
			-0.68579	-46.3372	49.0852
			-6.24887	-42.467	55.6441
			-15.8297	-39.4379	58.751
			-33.1371	-2.364	54.9537
			-41.7908	-3.5268	47.0139
			-40.7091	1.8027	42.181
			-43.9542	3.8376	35.6221
			-42.8725	8.6826	30.444
			-44.1087	11.3958	23.8851
			-42.2544	15.5625	18.3618
			-42.718	20.9889	5.93439
			-37.3094	28.5471	-5.11221
			-34.3733	32.0355	-17.5396
			3.33199	44.148	-55.2362
			-0.2222	36.2991	-59.6203
			5.34088	34.8456	-59.137
			6.26806	29.613	-59.931
			10.5949	26.8998	-58.274
			11.9857	22.1517	-56.8931
			15.5399	19.1478	-53.9244
			18.6305	10.5237	-50.3342
			25.1207	4.419	-42.6707
			26.666	-4.8834	-34.9035
			36.865	-30.0774	13.8741
			27.5932	-38.0716	16.6358
			26.666	-38.6434	22.8495
			20.6394	-42.5378	26.992
			18.1669	-43.1589	32.5153
			12.9129	-44.9419	36.3125
			10.1313	-44.1279	40.1098
			0.70498	-45.9496	46.6687
			-4.8581	-42.8643	52.8824
			-14.1299	-40.7945	55.9893
			-30.9737	-6.1431	54.9537
			-39.9364	-7.4028	45.9783
			-39.1638	-1.395	40.455
			-42.2544	1.2213	32.8605
			-41.1726	6.5508	26.992
			-42.0998	9.6516	20.0878
			-40.0909	14.2059	14.5646
			-40.5545	20.2137	1.79192
			-35.455	28.4502	-8.90948
			-32.6735	32.6169	-20.6465
			2.55934	48.5085	-55.1326
			-0.84032	41.3379	-60.5178
			4.87729	40.0782	-61.1392
			5.80447	34.5549	-61.8986
			9.97678	31.2603	-60.1726
			11.213	25.737	-58.3775
			14.4581	22.1517	-54.8219
			17.3942	12.5586	-50.9211
			23.5754	5.388	-43.0159
			24.9662	-4.9803	-34.5583
			36.865	-31.5309	14.2193
			27.2841	-39.2248	18.3618
			25.8934	-40.0775	25.2659
			19.7122	-43.8953	30.0988
			17.0852	-44.3508	35.6221
			11.8311	-45.8624	39.7646
			9.0496	-44.6802	43.9071
			-0.53126	-45.843	51.1564
			-6.4034	-42.0737	57.7153
			-15.6752	-39.1569	60.8222
			-32.6735	-2.6547	58.751
			-41.0181	-3.7206	50.8112
			-40.0909	1.7058	44.9427
			-43.1815	3.7407	37.003
			-41.9453	8.6826	30.444
			-42.8725	11.4927	23.1947
			-40.7091	15.7563	16.981
			-41.0181	21.1827	3.86316
			-35.7641	28.7409	-7.87386
			-32.9826	32.2293	-19.6109
			1.94122	44.4387	-52.6816
			-1.45844	36.7836	-57.5145
			4.25917	35.3301	-58.0669
			5.80447	30.0975	-59.137
			10.5949	27.2874	-57.5836
			12.2947	22.4424	-55.9956
			16.0035	19.4385	-52.5436
			19.7122	10.8144	-48.8844
			26.357	4.6128	-41.6696
			28.0568	-4.7865	-34.1441
			38.4103	-29.6898	9.73166
			28.984	-37.6259	13.1837
			27.7477	-38.372	19.7426
			21.8756	-42.1938	24.5755
			19.094	-42.7946	30.444
			13.6855	-44.6027	34.2413
			10.7494	-43.7791	38.3838
			1.3231	-45.562	45.6331
			-4.54904	-42.4622	52.5372
			-13.6663	-40.3876	55.6441
			-31.9008	-6.3369	55.9893
			-39.7819	-7.4028	49.0852
			-39.0092	-1.5888	44.2523
			-42.0998	1.1244	36.6578
			-41.0181	6.4539	30.0988
			-41.7908	9.7485	22.1591
			-39.6273	14.3997	15.6002
			-39.6273	20.5044	2.13712
			-34.6824	28.7409	-9.59989
			-31.9008	33.0045	-22.0273
			2.25028	48.7023	-52.9923
			-0.68579	41.6286	-57.8597
			4.72276	40.3689	-59.3786
			5.80447	34.9425	-60.7595
			10.1313	31.7448	-59.4477
			11.5221	26.3184	-57.5836
			14.7672	22.6362	-53.6827
			18.1669	13.0431	-49.2641
			24.1935	5.7756	-41.1863
			25.8934	-4.5927	-32.3835
			36.865	-31.7247	14.5646
			27.9023	-39.4573	18.0166
			26.5115	-40.155	23.8851
			20.4848	-43.8469	28.3728
			17.8578	-44.2539	33.5509
			12.7583	-45.7558	38.3838
			9.66772	-44.5736	42.8715
			0.39592	-45.6202	50.1208
			-5.78528	-41.7345	56.6797
			-15.0571	-38.7596	60.1318
			-32.9826	-2.2671	56.3345
			-40.5545	-3.4299	49.7756
			-39.7819	1.8996	45.6331
			-42.5634	3.8376	39.0742
			-41.6362	8.6826	33.5509
			-42.5634	11.4927	26.3016
			-40.5545	15.8532	19.7426
			-40.4	21.2796	6.62481
			-35.146	28.8378	-5.45741
			-31.9008	32.4231	-18.5753
			2.8684	43.5666	-55.3397
			-0.06767	36.2991	-58.6192
			5.18635	35.1363	-58.7227
			6.42259	30.0975	-59.3096
			10.904	27.3843	-57.8942
			12.7583	22.6362	-56.6515
			16.3125	19.5354	-53.5101
			20.0212	11.0082	-49.4022
			26.5115	4.8066	-41.8421
			28.3658	-4.4958	-33.6953
			38.4103	-29.3991	14.5646
			28.984	-37.4224	17.6714
			27.7477	-38.2364	23.5399
			22.1847	-42.0848	27.6824
			19.5576	-42.6502	32.5153
			14.3036	-44.438	35.6221
			11.3675	-43.5853	39.4194
			2.25028	-45.3779	45.9783
			-3.62186	-42.2073	52.192
			-12.7391	-40.0484	54.9537
			-31.2827	-6.0462	50.8112
			-38.8547	-7.1121	44.2523
			-38.3911	-1.5888	39.4194
			-41.1726	1.1244	33.2057
			-40.2455	6.4539	28.0276
			-41.0181	9.6516	21.4687
			-39.0092	14.3997	15.9454
			-38.7002	20.5044	3.86316
			-33.6007	28.7409	-7.18344
			-30.5101	33.1014	-19.2657
			3.33199	48.4116	-56.3408
			0.55045	41.6286	-60.5868
			5.49541	40.3689	-61.1047
			6.73165	35.0394	-61.6915
			10.5949	31.8417	-60.5868
			12.1402	26.5122	-58.9299
			15.3853	22.83	-55.5814
			18.785	13.3338	-51.3008
			24.8117	6.0663	-43.292
			26.666	-4.3989	-34.3857
			36.0924	-31.3371	17.6714
			28.3658	-39.0988	21.8139
			26.666	-39.8062	27.3372
			21.1029	-43.5949	31.4797
			18.3214	-44.0116	36.3125
			13.3764	-45.4845	39.7646
			10.2858	-44.2732	43.9071
			1.16857	-45.3295	50.8112
			-5.01263	-41.435	57.0249
			-14.1299	-38.4399	59.7866
			-32.6735	-1.9764	54.9537
			-39.7819	-3.0423	47.0139
			-39.4728	2.1903	41.1454
			-42.0998	4.2252	34.2413
			-41.3272	8.9733	28.3728
			-42.0998	11.7834	22.5043
			-40.0909	16.1439	16.981
			-39.7819	21.5703	4.55357
			-34.5279	29.0316	-6.14783
			-30.9737	32.6169	-17.5396
			3.95011	44.3418	-55.3397
			1.16857	36.7836	-59.5167
			6.11353	35.5239	-59.5857
			7.5043	30.3882	-59.5512
			11.6766	27.7719	-57.8942
			13.531	23.0238	-56.2027
			17.0852	20.0199	-53.3375
			20.7939	11.3958	-49.7129
			27.1296	5.1942	-42.8432
			29.1385	-4.2051	-35.2142
			38.4103	-29.5929	10.4221
			29.9111	-37.3933	15.6002
			28.5204	-38.1782	22.1591
			23.1118	-41.9835	27.6824
			20.3303	-42.6066	32.8605
			15.2308	-44.2829	36.6578
			12.1402	-43.4496	40.455
			3.17746	-45.1163	47.7043
			-3.00374	-41.9661	54.2633
			-11.9665	-39.6996	57.3701
			-31.2827	-6.0462	54.2633
			-38.3911	-6.9183	47.3591
			-37.9275	-1.2012	40.8002
			-40.8636	1.4151	33.2057
			-39.9364	6.6477	26.6468
			-40.5545	9.9423	19.7426
			-38.5456	14.5935	13.8741
			-38.3911	20.7951	1.10151
			-33.2916	28.9347	-9.94509
			-30.0465	33.2952	-20.6465
			3.48652	48.5085	-54.4422
			1.3231	41.7255	-58.1704
			6.11353	40.3689	-59.6548
			7.34977	35.1363	-60.5178
			11.3675	31.8417	-58.9299
			12.9129	26.5122	-56.8931
			16.158	22.83	-53.4411
			19.7122	13.3338	-49.126
			25.5843	6.0663	-41.6696
			27.5932	-4.302	-33.0739
			36.865	-31.434	12.1481
			29.4476	-39.0794	16.981
			27.7477	-39.8643	23.8851
			22.1847	-43.5756	29.4084
			19.2486	-44.0407	34.9317
			14.3036	-45.4942	39.4194
			11.0585	-44.3217	43.5619
			1.78669	-45.3585	51.1564
			-4.70357	-41.5203	57.7153
			-13.6663	-38.4592	61.1674
			-32.519	-1.9764	58.4057
			-39.1638	-2.9454	51.8468
			-39.0092	2.2872	45.9783
			-41.6362	4.419	38.0386
			-40.8636	9.1671	30.7892
			-41.4817	11.9772	23.5399
			-39.6273	16.2408	16.981
			-39.1638	21.7641	3.51795
			-34.0643	29.3223	-8.21906
			-30.5101	33.0045	-20.3013
			3.79558	44.5356	-52.5436
			1.63216	37.365	-55.9956
			6.42259	35.9115	-57.4109
			7.96789	30.7758	-58.1704
			12.1402	27.9657	-56.8931
			14.1491	23.3145	-55.0981
			17.5487	20.2137	-51.7496
			21.5665	11.6865	-47.6071
			27.7477	5.388	-40.5304
			30.0657	-3.9144	-32.4871
			38.4103	-29.7867	8.35084
			30.5293	-37.3449	12.1481
			28.984	-38.1589	18.707
			23.7299	-41.905	24.2303
			20.9484	-42.5756	29.7536
			16.0035	-44.2829	34.5865
			12.7583	-43.3721	38.3838
			3.95011	-44.9709	46.3235
			-2.38562	-41.8323	52.8824
			-11.3484	-39.5348	56.6797
			-31.2827	-5.9493	53.9181
			-38.0821	-6.7245	48.74
			-37.9275	-1.0074	43.9071
			-40.4	1.7058	37.003
			-39.7819	6.9384	30.444
			-40.4	10.1361	23.1947
			-38.5456	14.7873	16.6358
			-38.0821	20.9889	3.51795
			-32.9826	29.1285	-8.90948
			-29.4284	33.489	-20.9917
			5.03182	48.7023	-55.5468
			3.17746	41.9193	-59.137
			7.65883	40.4658	-59.931
			8.89507	35.2332	-60.3797
			12.4493	31.9386	-59.6203
			13.84	26.706	-57.5836
			16.7761	23.0238	-53.7518
			20.1758	13.6245	-48.8153
			25.5843	6.2601	-40.5994
			27.5932	-4.0113	-31.3479
			36.865	-31.6278	14.9098
			29.4476	-39.0406	18.3618
			27.4387	-39.8934	23.8851
			22.0301	-43.5077	28.3728
			19.2486	-43.9535	33.2057
			14.6127	-45.3779	37.6934
			11.3675	-44.2442	42.181
			2.55934	-45.155	49.4304
			-3.93092	-41.3149	55.9893
			-12.5846	-38.1395	59.4414
			-32.6735	-1.9764	54.6085
			-38.7002	-2.5578	49.4304
			-38.5456	2.5779	44.5975
			-40.8636	4.6128	39.0742
			-40.2455	9.264	33.2057
			-40.8636	12.0741	26.6468
			-39.1638	16.3377	20.0878
			-38.7002	21.861	6.97001
			-34.0643	29.2254	-5.45741
			-30.3556	33.0045	-18.23
			4.10464	44.2449	-56.2373
			3.02293	37.1712	-58.343
			7.81336	35.5239	-58.4121
			9.66772	30.4851	-58.9644
			13.531	27.675	-57.8252
			15.5399	23.1207	-56.2373
			18.785	20.1168	-53.234
			22.8028	11.6865	-48.6082
			28.6749	5.388	-41.1517
			30.8383	-3.7206	-32.5216
			38.4103	-29.6898	14.9098
			30.9929	-37.1608	18.707
			28.984	-38.091	23.8851
			24.039	-41.8033	28.0276
			20.9484	-42.5068	32.1701
			16.3125	-44.1085	35.9673
			13.0674	-43.3333	39.7646
			4.56823	-44.9515	46.3235
			-1.7675	-41.8633	51.8468
			-10.2667	-39.4864	54.9537
			-30.6646	-5.8524	50.1208
			-36.6913	-6.4338	43.9071
			-37.0003	-0.8136	38.729
			-39.1638	1.8027	33.2057
			-38.5456	6.9384	28.0276
			-39.0092	10.233	22.1591
			-37.4639	14.8842	16.2906
			-37.0003	21.0858	4.55357
			-32.519	29.2254	-6.83824
			-28.8102	33.5859	-18.5753
			4.25917	47.8302	-58.1359
			3.64105	41.6286	-61.6915
			7.96789	40.272	-62.5545
			9.66772	35.1363	-62.5545
			13.2219	31.8417	-61.2773
			14.7672	26.6091	-59.4132
			17.5487	22.9269	-56.4099
			21.2575	13.8183	-51.7496
			26.357	6.357	-43.8789
			28.5204	-3.8175	-34.1786
			36.7105	-31.6278	17.6714
			30.2202	-39.0019	23.1947
			27.5932	-39.8352	27.6824
			22.3392	-43.4108	32.1701
			19.2486	-43.905	36.6578
			14.7672	-45.3198	40.1098
			11.3675	-44.186	43.9071
			2.8684	-45.1357	51.1564
			-3.77639	-41.3323	56.6797
			-12.121	-38.1782	60.1318
			-32.6735	-1.5888	52.8824
			-37.9275	-2.2671	45.2879
			-37.9275	2.8686	39.0742
			-40.0909	4.9035	32.8605
			-39.6273	9.5547	26.992
			-39.7819	12.3648	21.1235
			-38.2366	16.5315	15.9454
			-37.6185	22.0548	4.20836
			-33.2916	29.4192	-6.49303
			-29.4284	33.1014	-17.5396
			2.55934	44.3418	-56.4444
			2.40481	37.0743	-59.3096
			7.19524	35.5239	-59.7929
			9.66772	30.3882	-59.5512
			13.6855	27.675	-58.0669
			15.8489	23.1207	-56.2373
			19.2486	20.1168	-53.5446
			23.7299	11.5896	-49.6783
			29.293	5.2911	-42.9813
			31.92	-3.8175	-35.0071
			38.4103	-29.7867	10.7673
			31.611	-37.0639	16.981
			29.4476	-37.9941	23.8851
			24.5026	-41.6705	29.4084
			21.2575	-42.3633	34.2413
			16.6216	-44.031	38.3838
			13.2219	-43.3333	41.4906
			4.87729	-44.9128	49.0852
			-1.7675	-41.9215	54.9537
			-9.95759	-39.5348	58.0605
			-31.1282	-5.5617	54.6085
			-36.0732	-5.9493	48.3948
			-36.5367	-0.426	41.1454
			-38.5456	2.3841	33.5509
			-38.0821	7.4229	26.6468
			-38.2366	10.7175	19.7426
			-36.6913	15.1749	13.8741
			-35.7641	21.4734	1.10151
			-31.5918	29.5161	-10.2903
			-27.7285	33.8766	-20.9917
			2.8684	48.8961	-54.1315
			3.02293	42.3069	-57.6871
			7.19524	40.6596	-59.6893
			9.0496	35.427	-60.2416
			12.4493	32.1324	-58.4811
			14.4581	26.8998	-56.0301
			17.3942	23.2176	-52.509
			21.5665	13.9152	-47.9868
			26.8206	6.5508	-40.7375
			29.293	-3.6237	-31.6931
			36.865	-31.434	10.7673
			31.1474	-38.8372	16.6358
			28.6749	-39.7189	22.8495
			24.039	-43.3139	28.718
			20.7939	-43.876	34.5865
			16.3125	-45.3004	39.0742
			12.9129	-44.2539	43.2167
			4.4137	-45.2713	51.5016
			-2.69468	-41.4796	57.7153
			-11.0393	-38.2945	61.8578
			-32.519	-1.2981	57.3701
			-37.1549	-1.7826	52.5372
			-37.773	3.2562	47.3591
			-39.4728	5.4849	40.455
			-39.3183	9.8454	33.2057
			-39.6273	12.6555	25.6111
			-38.0821	16.8222	18.3618
			-37.1549	22.3455	5.24398
			-32.828	29.613	-7.87386
			-28.3467	33.3921	-20.3013
			3.64105	44.3418	-54.6838
			4.10464	37.1712	-56.7205
			7.96789	35.6208	-57.8942
			10.1313	30.4851	-58.4121
			13.531	27.675	-57.4455
			15.8489	23.1207	-55.4433
			18.785	20.1168	-52.1983
			23.2664	11.7834	-47.2619
			28.6749	5.4849	-40.0471
			31.4565	-3.5268	-31.3479
			36.5559	-29.496	10.4221
			31.611	-36.9379	15.255
			29.1385	-37.9941	20.4331
			24.8117	-41.6705	25.6111
			21.7211	-42.376	30.444
			17.3942	-44.0795	34.9317
			13.9946	-43.3721	38.729
			5.959	-45.0969	46.3235
			-0.84032	-42.154	52.192
			-8.87588	-39.7965	56.3345
			-32.3644	-5.5617	52.5372
			-36.3822	-5.7555	47.7043
			-37.0003	-0.0384	42.5263
			-38.5456	2.6748	36.6578
			-38.7002	7.8105	30.0988
			-38.8547	11.1051	23.5399
			-37.6185	15.5625	16.981
			-36.8458	21.861	4.55357
			-32.9826	29.7099	-7.87386
			-28.8102	34.0704	-19.6109
			3.33199	49.4775	-54.7874
			4.4137	42.6945	-57.8597
			8.27695	41.0472	-60.1381
			10.4404	35.6208	-60.5868
			13.3764	32.1324	-59.6893
			15.3853	26.8998	-57.4109
			17.8578	23.3145	-54.0624
			21.8756	13.9152	-49.126
			26.5115	6.5508	-41.4969
			29.1385	-3.5268	-31.6931
			35.6288	-31.3371	15.9454
			30.6838	-38.6337	21.1235
			27.7477	-39.7189	26.3016
			23.2664	-43.2267	30.7892
			19.8667	-43.7791	35.6221
			15.6944	-45.2229	39.7646
			12.2947	-44.186	43.9071
			4.25917	-45.2035	51.5016
			-3.00374	-41.5513	57.0249
			-10.8848	-38.3333	60.477
			-34.2188	-1.395	52.192
			-37.4639	-1.6857	47.7043
			-38.2366	3.45	41.8358
			-39.6273	5.5818	36.3125
			-39.6273	10.233	30.444
			-39.7819	12.9462	24.5755
			-38.5456	17.016	18.3618
			-37.4639	22.5393	6.2796
			-33.6007	29.8068	-5.80262
			-29.1193	33.489	-17.1944
			2.8684	45.0201	-56.686
			4.4137	37.8495	-58.343
			8.27695	36.0084	-58.9644
			11.0585	30.7758	-58.4811
			14.4581	27.8688	-57.549
			16.9306	23.3145	-55.754
			19.5576	20.3106	-53.1304
			24.3481	11.8803	-48.6082
			29.293	5.5818	-41.7731
			32.2291	-3.333	-32.9704
			36.2469	-29.3991	12.8385
			31.7655	-36.7441	19.3974
			28.6749	-37.8488	24.9207
			24.5026	-41.5068	29.7536
			20.9484	-42.2442	34.2413
			16.7761	-43.9438	38.0386
			13.2219	-43.3236	41.4906
			5.34088	-45.0969	48.74
			-1.61297	-42.3013	53.9181
			-9.18494	-39.9612	57.3701
			-32.519	-5.6586	51.5016
			-35.7641	-5.7555	45.2879
			-36.8458	0.0585	38.3838
			-38.0821	2.9655	31.8249
			-38.0821	7.9074	25.9564
			-37.773	11.202	20.0878
			-36.5367	15.5625	14.2193
			-35.3005	21.861	2.82754
			-31.5918	29.8068	-8.56427
			-27.4195	34.1673	-18.9205
			0.85951	49.3806	-57.2383
			3.33199	42.6945	-59.8964
			7.04071	40.9503	-60.863
			9.97678	35.6208	-60.9666
			13.0674	32.2293	-59.5167
			15.5399	26.9967	-56.9622
			18.0123	23.2176	-53.9244
			22.8028	13.9152	-49.3331
			27.2841	6.5508	-42.2909
			30.3747	-3.4299	-33.1775
			35.0106	-30.3681	13.8741
			31.611	-38.0232	20.7783
			28.2113	-39.2345	27.3372
			23.8845	-42.9525	32.8605
			20.0212	-43.5562	38.0386
			15.8489	-45.0194	42.181
			11.9857	-44.031	45.9783
			4.10464	-45.2713	53.9181
			-3.46733	-41.7161	59.4414
			-11.1938	-38.5658	63.2386
			-34.5279	-1.6857	56.6797
			-36.8458	-1.8795	51.5016
			-38.0821	3.45	44.2523
			-39.1638	5.7756	37.003
			-39.1638	10.4268	29.7536
			-38.8547	13.14	23.1947
			-37.4639	17.2098	16.6358
			-35.9186	22.83	3.86316
			-32.2099	30.0975	-8.21906
			-27.574	33.8766	-19.2657
			0.08686	45.3108	-55.4433
			2.8684	38.1402	-57.2383
			6.73165	36.2991	-58.3775
			10.2858	31.0665	-58.2049
			13.84	28.1595	-57.1003
			16.9306	23.5083	-54.8909
			19.7122	20.5044	-51.8877
			25.2752	12.0741	-47.1583
			30.2202	5.7756	-40.3232
			33.6199	-3.2361	-31.6931
			36.5559	-29.0115	9.38646
			33.0018	-36.5406	15.6002
			29.7566	-37.6453	21.1235
			25.7388	-41.28	26.992
			21.7211	-42.0817	31.8249
			17.3942	-43.7403	36.6578
			13.3764	-43.1492	40.1098
			5.64994	-44.9419	48.0496
			-1.92203	-42.2393	54.2633
			-9.494	-40	58.0605
			-32.9826	-6.24	54.2633
			-35.3005	-6.0462	50.466
			-36.5367	-0.2322	44.5975
			-37.6185	2.7717	38.3838
			-37.773	8.0043	31.4797
			-37.3094	11.2989	24.2303
			-35.7641	15.7563	17.3262
			-33.7552	22.1517	4.55357
			-30.201	30.0975	-8.21906
			-25.5651	34.458	-20.3013
			0.85951	49.6713	-57.3419
			3.33199	43.2759	-58.7918
			6.57712	41.5317	-60.1726
			9.66772	36.2022	-60.3107
			12.9129	32.6169	-59.4477
			15.5399	27.2874	-56.9967
			18.1669	23.6052	-53.6827
			23.2664	14.2059	-48.2285
			27.9023	6.7446	-40.5994
			31.3019	-3.333	-31.0027
			34.8561	-31.0464	15.9454
			32.0746	-38.1298	21.4687
			28.5204	-39.1957	25.9564
			24.5026	-42.7335	31.1345
			20.4848	-43.3721	35.6221
			16.467	-44.7868	40.1098
			12.4493	-43.7888	43.9071
			4.72276	-44.8353	51.5016
			-3.15827	-41.3275	57.3701
			-10.7302	-38.217	61.1674
			-35.3005	-1.8795	51.8468
			-37.0003	-1.8795	48.0496
			-38.2366	3.3531	42.8715
			-39.0092	5.6787	37.6934
			-39.1638	10.3299	31.8249
			-38.7002	13.14	25.9564
			-37.3094	17.2098	19.3974
			-35.3005	22.9269	7.66042
			-31.4373	30.1944	-5.11221
			-26.3378	33.9735	-16.8492
			1.16857	45.3108	-57.6871
			4.56823	38.4309	-58.1359
			7.81336	36.5898	-58.5847
			11.0585	31.4541	-58.1014
			14.3036	28.4502	-57.1693
			17.2397	23.799	-55.3397
			20.0212	20.6982	-52.7161
			25.4298	12.2679	-47.6416
			30.0657	5.8725	-40.7375
			33.7744	-3.1392	-32.0383
			35.3197	-29.2053	15.255
			32.6927	-36.3662	21.4687
			29.293	-37.5193	25.9564
			25.4298	-41.155	30.7892
			21.412	-41.9312	34.9317
			17.5487	-43.6143	38.729
			13.6855	-42.9932	41.8358
			6.11353	-44.6899	48.74
			-1.61297	-42.0558	53.9181
			-8.87588	-39.7771	57.3701
			-33.6007	-6.24	51.1564
			-35.3005	-6.3369	46.6687
			-36.6913	-0.426	40.1098
			-37.4639	2.6748	33.8961
			-37.773	7.9074	27.6824
			-37.1549	11.2989	22.1591
			-35.9186	15.7563	15.9454
			-33.9097	22.1517	4.55357
			-30.3556	30.1944	-7.52865
			-25.2561	34.6518	-18.23
			1.94122	49.5744	-57.6871
			5.80447	43.2759	-59.3096
			8.58601	41.6286	-60.7595
			11.8311	36.396	-60.4833
			14.4581	32.8107	-59.5167
			17.2397	27.5781	-57.1003
			19.4031	23.7021	-54.2696
			24.3481	14.3997	-49.2296
			28.3658	6.8415	-42.0493
			31.7655	-3.2361	-32.3835
			33.9289	-31.5309	16.6358
			31.611	-38.3139	23.8851
			27.7477	-39.3507	29.0632
			24.039	-42.8197	34.5865
			20.1758	-43.4205	38.729
			16.3125	-44.7674	42.8715
			12.4493	-43.75	45.9783
			5.03182	-44.6318	53.9181
			-2.84921	-41.0852	59.0962
			-9.95759	-37.8682	62.8934
			-35.455	-1.9764	53.5729
			-36.3822	-1.8795	48.3948
			-37.773	3.3531	41.4906
			-38.2366	5.6787	35.2769
			-38.5456	10.3299	28.718
			-37.9275	13.2369	23.1947
			-36.8458	17.3067	16.981
			-34.8369	22.9269	5.93439
			-31.4373	30.0975	-6.14783
			-26.0287	33.9735	-16.8492
			2.55934	45.2139	-56.8931
			6.73165	38.4309	-57.5145
			9.82225	36.5898	-58.343
			13.3764	31.551	-57.5836
			16.158	28.5471	-56.5134
			19.094	23.9928	-54.3041
			21.412	20.7951	-51.8531
			26.9751	12.4617	-46.9512
			31.1474	5.8725	-40.5304
			34.7016	-3.1392	-31.6931
			35.0106	-29.3022	12.4933
			33.0018	-36.4147	19.3974
			29.1385	-37.5096	24.9207
			25.7388	-40.9399	30.7892
			21.7211	-41.6812	34.9317
			18.0123	-43.3721	39.4194
			14.1491	-42.7752	42.5263
			7.04071	-44.4186	50.1208
			-0.68579	-41.6986	55.2989
			-7.63964	-39.4186	59.0962
			-33.4462	-6.24	53.2276
			-34.2188	-6.1431	48.3948
			-35.9186	-0.3291	41.1454
			-36.3822	2.6748	34.5865
			-36.8458	7.8105	27.3372
			-36.0732	11.1051	21.4687
			-34.9915	15.5625	14.9098
			-32.9826	22.0548	3.17274
			-29.892	30.0006	-8.90948
			-24.6379	34.458	-19.2657
			2.55934	49.8651	-56.1337
			7.04071	43.5666	-57.8597
			9.82225	41.7255	-59.8274
			13.3764	36.5898	-59.7929
			15.8489	33.1014	-59.137
			18.4759	27.8688	-56.5479
			20.4848	24.0897	-53.3375
			25.5843	14.6904	-47.7452
			29.293	7.1322	-40.2887
			32.8472	-2.8485	-30.3123
			34.3925	-31.2402	15.6002
			32.6927	-38.0716	22.5043
			28.3658	-39.2538	27.3372
			24.8117	-42.7258	32.8605
			20.7939	-43.3721	37.3482
			17.2397	-44.7093	42.181
			13.2219	-43.7403	45.6331
			5.959	-44.6705	53.5729
			-2.07656	-41.1444	59.0962
			-8.72135	-37.8779	63.2386
			-34.9915	-1.395	53.9181
			-35.146	-1.395	49.7756
			-36.8458	3.5469	43.2167
			-37.0003	5.8725	37.3482
			-37.4639	10.4268	30.7892
			-36.6913	13.2369	24.9207
			-35.7641	17.2098	18.3618
			-33.4462	22.9269	6.62481
			-30.3556	30.0975	-5.80262
			-24.947	33.9735	-16.8492
			2.25028	45.0201	-56.7896
			6.88618	38.334	-56.8586
			9.97678	36.396	-58.274
			14.1491	31.4541	-57.5836
			17.0852	28.4502	-56.686
			20.1758	23.8959	-54.3041
			22.4937	20.7951	-51.5079
			28.2113	12.5586	-46.1917
			32.3836	6.0663	-39.4257
			36.0924	-2.8485	-29.9671
			35.1652	-29.496	12.4933
			34.0835	-36.4243	19.7426
			30.0657	-37.5581	24.5755
			26.8206	-41.0659	30.0988
			22.4937	-41.9631	34.2413
			18.9395	-43.5756	38.729
			14.9217	-42.9893	42.181
			7.96789	-44.6318	49.7756
			-0.06767	-41.9176	54.9537
			-6.86699	-39.5348	59.0962
			-33.6007	-6.3369	50.8112
			-33.2916	-5.9493	47.3591
			-35.3005	-0.3291	41.1454
			-35.3005	2.6748	35.6221
			-35.7641	7.7136	29.0632
			-34.8369	11.1051	23.1947
			-33.9097	15.5625	16.6358
			-31.4373	22.0548	5.24398
			-28.6557	30.0006	-6.83824
			-23.4017	34.5549	-17.8848
			1.3231	49.3806	-56.9967
			6.57712	43.2759	-58.6192
			9.35866	41.4348	-60.3107
			13.531	36.396	-59.7929
			16.0035	32.9076	-58.9989
			19.094	27.675	-56.2718
			21.1029	23.9928	-52.8888
			26.666	14.7873	-47.1928
			30.5293	7.326	-39.5638
			34.238	-2.6547	-29.2766
			34.8561	-31.3371	15.9454
			33.9289	-38.1007	23.1947
			29.7566	-39.2732	27.6824
			26.357	-42.6318	33.2057
			22.1847	-43.3043	37.6934
			18.6305	-44.7093	42.181
			14.3036	-43.7984	45.9783
			7.34977	-44.8062	53.9181
			-1.14938	-41.3595	59.0962
			-7.9487	-38.1589	63.2386
			-34.8369	-2.0733	52.5372
			-34.0643	-1.9764	49.0852
			-36.2277	3.0624	43.2167
			-36.0732	5.4849	38.0386
			-36.6913	9.9423	31.8249
			-35.7641	12.7524	26.3016
			-34.8369	16.7253	19.7426
			-32.0554	22.4424	8.35084
			-29.1193	29.7099	-4.42179
			-23.4017	33.5859	-15.4684
			1.78669	45.4077	-56.7896
			7.34977	38.6247	-56.8931
			9.66772	36.6867	-57.9288
			13.9946	31.7448	-57.2038
			16.7761	28.9347	-56.5134
			20.1758	24.5742	-54.097
			22.4937	21.7641	-51.3353
			28.6749	13.7214	-45.812
			32.6927	7.7136	-38.9079
			36.865	-0.8136	-29.6218
			35.6288	-27.558	14.2193
			35.3197	-34.7092	21.4687
			31.1474	-36.0755	25.9564
			28.3658	-39.6996	31.1345
			23.8845	-40.8236	35.2769
			20.4848	-42.9031	39.4194
			16.0035	-42.8013	42.8715
			9.20413	-45.1647	50.466
			0.85951	-43.2267	55.2989
			-5.93981	-41.4573	59.4414
			-33.6007	-8.178	50.466
			-32.6735	-7.5966	46.6687
			-34.8369	-1.8795	39.7646
			-34.8369	1.2213	34.2413
			-35.6096	6.0663	27.6824
			-34.3733	9.1671	22.1591
			-33.4462	13.4307	15.9454
			-30.5101	19.8261	5.24398
			-27.574	27.675	-6.83824
			-21.7019	32.4231	-16.8492
			3.17746	51.2217	-56.2373
			9.0496	45.6015	-57.1348
			10.904	44.0511	-59.3096
			14.6127	39.2061	-58.6192
			16.7761	36.0084	-57.5836
			19.8667	30.9696	-54.5457
			21.7211	27.3843	-51.5079
			27.4387	18.6633	-46.0882
			30.6838	11.4927	-39.2876
			34.8561	1.8996	-29.2766
			34.7016	-27.4611	12.4933
			34.8561	-34.6898	21.1235
			30.5293	-36.3081	26.6468
			27.7477	-40.0872	33.2057
			23.2664	-41.25	38.0386
			20.0212	-43.2655	43.2167
			15.5399	-43.1395	47.0139
			8.74054	-45.5426	55.2989
			-0.06767	-43.5756	60.8222
			-6.71246	-41.6453	65.3099
			-35.146	-7.6935	57.0249

## Sheet: Figure 2d
Figure 2d
			Parameter a	Parameter b	Parameter c
		Type	0.02 mm	0.05 mm	0.1 mm
		Data	-65.8985	1.7242	48.5305
			-67.1226	-4.5139	41.5615
			-68.6527	-10.0954	37.6225
			-68.3467	-15.6768	31.2595
			-66.8166	-20.9299	26.1085
			-63.7563	-25.5264	19.7455
			-59.7779	-29.7946	14.5945
			-52.7392	-38.6592	3.0805
			-43.5583	-45.8822	-7.2215
			-31.6231	-51.792	-18.1295
			24.6864	-59.6717	-48.5204
			32.3372	-57.0451	-52.52
			38.4578	-52.777	-52.7321
			44.2723	-47.1955	-53.5805
			48.8628	-40.3008	-52.1261
			53.1472	-33.4061	-51.1565
			56.5135	-26.5114	-48.1568
			64.4703	-14.0352	-44.8541
			69.3668	-0.5741	-38.0972
			71.815	11.9021	-31.2494
			52.5352	52.8436	9.1405
			44.5784	55.503	11.8675
			36.0095	58.3922	17.3215
			28.6648	60.2636	20.9575
			21.0141	61.3142	25.5025
			13.9754	60.8218	28.8355
			7.2427	59.0488	32.1685
			-6.5286	56.5536	37.9255
			-19.3819	51.6288	43.6825
			-30.705	43.9461	46.4095
			-67.7346	0.0826	46.4095
			-68.9588	-5.8272	39.7435
			-69.8769	-10.752	35.1985
			-69.2648	-16.0051	29.1385
			-67.4286	-20.9299	23.9875
			-63.7563	-25.5264	17.9275
			-59.1658	-29.4662	12.4735
			-51.5151	-38.0026	1.2625
			-41.7221	-44.8973	-8.7365
			-29.4809	-50.807	-19.3415
			27.4407	-57.7018	-48.7325
			34.7854	-54.4186	-53.6108
			40.6	-50.1504	-53.8532
			46.1085	-44.8973	-55.1561
			50.699	-38.6592	-54.035
			54.9834	-31.7645	-52.7927
			58.0437	-24.8698	-49.5203
			65.6944	-12.7219	-46.0661
			70.2849	0.0826	-38.7335
			72.4271	12.5587	-31.1585
			52.5352	54.1569	13.3825
			46.1085	56.1268	15.8065
			38.4578	58.425	20.9575
			31.1131	59.7383	24.2905
			23.4623	60.6576	28.8355
			16.7296	60.1651	32.1685
			9.997	58.5235	35.8045
			-3.1623	55.8641	41.8645
			-16.0156	51.0378	47.6215
			-27.3387	43.5193	50.3485
			-65.8985	-0.2458	47.0155
			-67.1226	-6.4838	40.0465
			-68.6527	-11.4086	35.8045
			-68.3467	-16.6618	30.0475
			-66.8166	-21.2582	25.5025
			-63.4502	-25.8547	19.7455
			-59.4718	-29.7946	14.8975
			-52.7392	-38.3309	3.9895
			-43.5583	-45.2256	-5.7065
			-31.9291	-51.1354	-16.6145
			23.1563	-58.6867	-49.7021
			31.1131	-56.0602	-53.5502
			37.2337	-51.792	-53.126
			43.0482	-47.1955	-53.8229
			47.6387	-40.6291	-52.3685
			52.2291	-34.391	-51.1565
			55.9015	-27.4963	-48.5507
			63.8583	-15.0202	-45.3995
			68.7547	-1.8874	-38.6729
			70.897	10.5888	-31.8554
			52.5352	53.6316	10.9585
			44.5784	55.8641	13.3825
			36.0095	58.6549	18.8365
			28.3588	60.3293	22.4725
			20.402	61.4784	27.3205
			13.0573	61.1173	30.6535
			6.0186	59.5413	33.9865
			-8.0588	56.9804	39.7435
			-20.9121	51.9243	45.1975
			-32.2352	43.8476	47.9245
			-67.7346	-2.544	47.0155
			-68.6527	-8.4538	39.1375
			-69.8769	-13.0502	34.2895
			-69.2648	-17.6467	27.6235
			-67.7346	-21.9149	22.4725
			-63.7563	-26.183	16.4125
			-58.8598	-30.1229	11.5645
			-51.209	-38.3309	0.3535
			-41.4161	-44.8973	-9.0395
			-29.1749	-50.4787	-19.3415
			25.9105	-56.7168	-49.6112
			32.6432	-53.7619	-54.338
			38.4578	-49.4938	-54.8834
			43.9663	-45.2256	-55.55
			48.8628	-39.3158	-54.035
			53.4532	-33.0778	-52.4594
			56.5135	-26.5114	-49.3385
			64.1643	-14.6918	-45.9146
			68.7547	-1.8874	-38.9759
			70.897	10.5888	-31.5524
			50.699	54.4195	11.2615
			44.8844	56.2581	14.8975
			37.5397	58.5235	20.9575
			30.501	59.6726	25.1995
			23.1563	60.5919	30.0475
			16.4236	60.198	33.6835
			9.691	58.6549	37.3195
			-3.4683	55.9955	43.6825
			-16.3216	51.1692	49.4395
			-27.9507	43.4536	52.1665
			-66.2045	-1.559	50.3485
			-67.4286	-8.1254	43.3795
			-68.9588	-12.7219	38.2285
			-68.9588	-17.975	31.2595
			-67.4286	-22.2432	25.5025
			-64.3683	-26.5114	19.1395
			-60.3899	-30.4512	13.6855
			-53.3512	-38.9875	2.1715
			-44.1703	-45.5539	-8.1305
			-32.2352	-51.4637	-18.4325
			23.4623	-59.015	-47.4599
			30.501	-56.3885	-51.7019
			36.3156	-52.1203	-52.1867
			42.1301	-47.1955	-53.126
			46.7206	-40.9574	-51.7625
			51.005	-34.7194	-50.3687
			54.6774	-27.8246	-47.3387
			62.3281	-16.0051	-44.1269
			67.2246	-2.8723	-37.7942
			69.3668	9.9322	-31.1888
			51.311	54.0584	7.3225
			43.6603	56.0283	10.3525
			35.7035	58.6549	16.1095
			28.3588	60.2308	20.3515
			21.0141	61.3471	25.5025
			13.6693	60.9531	28.8355
			6.3246	59.3772	32.4715
			-7.4467	56.6521	38.8345
			-20.606	51.5631	44.8945
			-32.5412	43.5193	47.6215
			-68.3467	-2.544	47.9245
			-69.5708	-8.7821	41.8645
			-70.4889	-13.3786	37.6225
			-70.1829	-18.3034	30.9565
			-68.6527	-22.5715	25.1995
			-64.9804	-27.168	18.2305
			-60.3899	-31.1078	12.4735
			-52.4331	-39.3158	0.6565
			-42.3342	-45.8822	-9.6455
			-29.4809	-51.4637	-20.5535
			28.9708	-57.7018	-47.7326
			35.0914	-54.7469	-52.0049
			39.9879	-50.4787	-53.3381
			44.8844	-45.8822	-54.5501
			49.4749	-39.6442	-53.3987
			53.4532	-33.4061	-51.7625
			56.8196	-26.8397	-48.3386
			63.5522	-15.0202	-44.4602
			68.1427	-1.8874	-37.37
			69.9789	10.5888	-29.6435
			49.1688	54.2225	11.5645
			42.7422	55.8641	14.5945
			36.0095	58.1952	19.7455
			29.2769	59.2787	23.6845
			22.2382	60.2636	28.2295
			15.8116	59.8368	32.4715
			9.3849	58.3922	36.4105
			-3.4683	55.7328	42.7735
			-16.0156	50.9722	48.5305
			-27.3387	43.2566	51.5605
			-66.8166	-2.2157	48.2275
			-68.3467	-8.7821	42.4705
			-69.5708	-14.0352	38.8345
			-69.8769	-18.96	33.0775
			-68.6527	-23.5565	28.2295
			-65.8985	-27.8246	21.8665
			-61.9201	-31.7645	16.1095
			-55.1874	-39.9725	4.5955
			-45.7005	-46.8672	-6.0095
			-33.7653	-52.4486	-17.5235
			24.3804	-60	-49.793
			31.1131	-57.3734	-52.6715
			36.9276	-52.4486	-52.7624
			42.4362	-47.1955	-53.2775
			47.0266	-40.6291	-52.0352
			51.005	-34.391	-50.9444
			54.9834	-27.4963	-48.1871
			62.0221	-15.3485	-44.5814
			66.9186	-2.2157	-37.9457
			68.7547	10.2605	-30.7949
			47.6387	53.0734	11.5645
			40.294	55.4701	14.2915
			32.6432	58.4579	19.4425
			25.6045	60.001	23.0785
			18.5658	61.0844	27.3205
			11.5271	60.5919	30.0475
			4.4884	59.016	33.3805
			-9.2829	56.4551	39.1375
			-21.8301	51.6288	44.5915
			-33.4593	43.6835	47.0155
			-68.6527	-1.559	43.3795
			-69.8769	-8.1254	37.6225
			-70.7949	-13.3786	33.3805
			-70.4889	-18.6317	27.9265
			-68.9588	-23.2282	23.3815
			-65.5924	-27.4963	17.6245
			-61.002	-31.4362	12.7765
			-53.6573	-39.9725	2.1715
			-43.5583	-46.5389	-7.5245
			-31.3171	-52.1203	-18.1295
			28.0528	-58.0301	-50.6717
			33.8673	-55.0752	-54.3986
			38.7638	-50.1504	-54.8531
			43.6603	-45.2256	-55.3682
			48.2507	-38.9875	-54.3986
			52.2291	-32.7494	-52.9442
			55.5955	-26.183	-50.0051
			62.3281	-14.3635	-46.2479
			66.9186	-1.559	-39.2183
			69.0608	10.5888	-31.4009
			48.5568	54.518	14.2915
			42.4362	56.094	17.9275
			35.3975	58.4579	22.7755
			28.6648	59.5413	26.4115
			21.9322	60.4606	30.6535
			15.5055	59.9353	33.6835
			9.0789	58.4907	37.3195
			-3.7744	55.8313	43.3795
			-16.0156	51.1692	48.8335
			-27.6447	43.4208	51.2575
			-66.8166	-2.2157	47.0155
			-68.9588	-9.4387	40.0465
			-70.1829	-14.3635	34.8955
			-70.1829	-19.945	28.8355
			-68.9588	-24.2131	23.6845
			-65.8985	-28.4813	18.5335
			-61.9201	-32.0928	13.6855
			-55.4934	-40.6291	2.7775
			-46.0065	-47.1955	-6.6155
			-34.3774	-53.1053	-16.6145
			24.0744	-60	-49.793
			30.195	-57.0451	-53.4593
			36.3156	-51.792	-53.5199
			41.5181	-46.5389	-53.4896
			46.4146	-39.9725	-52.0352
			50.699	-34.0627	-50.5505
			54.0653	-27.4963	-48.0356
			61.41	-15.6768	-44.8541
			66.3065	-2.544	-38.8244
			67.8367	9.6038	-32.1281
			47.0266	53.6316	7.9285
			39.0698	55.8313	12.4735
			31.4191	58.7862	18.2305
			24.3804	60.198	23.0785
			17.0357	61.1829	27.6235
			9.691	60.6904	30.9565
			2.9583	59.2787	34.2895
			-10.201	56.8163	40.6525
			-22.7482	51.99	46.4095
			-34.3774	43.8805	49.1365
			-68.9588	-3.2006	46.4095
			-70.4889	-10.0954	40.3495
			-71.407	-15.0202	34.5925
			-71.101	-20.2733	27.9265
			-69.5708	-24.5414	22.1695
			-65.8985	-28.8096	16.1095
			-61.308	-32.4211	10.9585
			-53.9633	-40.6291	-0.2525
			-43.8643	-46.8672	-9.9485
			-31.9291	-52.4486	-19.3415
			26.5226	-58.3584	-49.0052
			32.6432	-55.0752	-52.2776
			38.1517	-50.1504	-53.5805
			43.0482	-44.8973	-54.338
			47.6387	-38.6592	-52.9442
			51.6171	-32.4211	-51.1565
			54.9834	-25.8547	-48.1265
			62.0221	-14.3635	-44.339
			66.6125	-1.559	-37.7942
			68.1427	10.5888	-30.2495
			47.3326	53.5331	9.4435
			40.906	55.2075	13.6855
			34.4794	57.8669	19.7455
			27.1347	58.9175	24.5935
			19.7899	59.8696	29.4415
			13.0573	59.213	33.3805
			6.3246	57.7684	37.0165
			-6.5286	55.306	43.6825
			-18.7698	50.8408	49.4395
			-30.399	43.1581	52.4695
			-67.4286	-1.8874	50.0455

## Sheet: Figure 2e
Figure 2e
			Parameter a	Parameter b	Parameter c
		Type	2 electrodes	3 electrodes	4 electrodes
		Data	74.5619	72.1615	70.2687
		error	0.90887	0.73328	0.25684

## Sheet: Figure 2f
Figure 2f
				Parameter a	Parameter b	Parameter c	Parameter d	Parameter e	Parameter f
		Type		0 mm	12.5 mm	15.5 mm	18.5 mm	21.5 mm	24.5 mm
		Data	30	35	31	30	27	24.9	1
			40	45	41.1	40.1	36.8	35	1
			50	55	51	50	46.9	44.5	1
			60	65	61	59.9	57	54.7	1
			70	75	71	69.8	67.1	64.9	1
			80	85	81	79.9	76.8	74.9	1
			90	95	91	90.1	87.1	85	1
			100	105	101	100	97	95.1	1
			110	115	111.1	110	107.1	1	1
			120	125	121	119.9	116.1	1	1
			130	135	131.1	129.9	127.2	1	1
			140	145	141.1	139.9	136.9	1	1
			150	155	151	149.7	146.8	1	1
			160	165	161	159.5	156.7	1	1
			170	175	170.8	169.8	1	1	1
			180	185	181.1	179.5	1	1	1
			190	195	190.6	189.4	1	1	1
			200	205	200.4	199.1	1	1	1
			250	250	250	250.5	1	1	1
			300	300	300	301.1	1	1	1
			350	350	350	350	1	1	1
			400	400	400	400.5	1	1	1
			450	450	450	451.1	1	1	1
			500	500	500	500.6	1	1	1
			550	550	550	550.7	1	1	1
			600	600	600	601	1	1	1
			650	650	650	1	1	1	1
			700	700	700	1	1	1	1
			750	750	750	1	1	1	1
			800	800	800	1	1	1	1
			850	850	850	1	1	1	1
			900	900	900	1	1	1	1
			950	950	950	1	1	1	1
			1000	1000	1000	1	1	1	1

## Sheet: Figure 2g
Figure 2g
				Parameter a	Parameter b	Parameter c	Parameter d
		Type		0 mm	12.5 mm	15.5 mm	18.5 mm
		Data		30	30	30	30
				30	30	30	30
				30	30	30	30
				30	30	30	30
				30	30	30	30
				30	30	30	30
				120	30	30	30
				120	60	40	30
				120	90	70	30
				120	120	95	40
				120	120	120	60
				120	120	120	80
				120	120	120	100
				120	120	120	120
				120	120	120	120
				120	120	120	120
				120	120	120	120

## Sheet: Figure 3a
Figure 3a
				Parameter a	Parameter b	Parameter c	Parameter d	Parameter e	Parameter f
		Type		50 rpm	100 rpm	150 rpm	300 rpm	400 rpm	600 rpm	800 rpm	1000 rpm
		Data		55.2317	-60.1561	-68.1163	11.8913	64.0636	55.0174	21.8133	-63.9977
				55.1952	-60.0713	-68.3365	9.24758	65.3396	51.4745	26.7846	-57.4868
				54.8914	-60.0544	-68.5341	6.69846	66.3078	47.647	31.6324	-50.2833
				54.6849	-60.029	-68.6075	4.22624	67.0498	43.4146	36.3378	-42.7027
				54.386	-60.007	-68.6515	1.82735	67.8207	39.1092	40.6747	-35.1195
				54.1381	-59.8964	-68.6188	-0.58809	68.597	34.6807	44.9573	-27.665
				53.8829	-59.948	-68.5519	-2.8964	69.1903	30.235	48.8906	-20.5066
				53.3673	-59.9915	-68.5083	-7.50457	70.5165	21.6544	56.7876	-6.47236
				52.8101	-60.1368	-68.3098	-11.9556	71.4628	12.8088	63.757	7.40816
				52.3102	-60.3206	-67.9373	-16.1886	72.2306	3.9314	69.7036	20.5467
				51.8154	-60.5287	-67.4921	-20.2442	72.7425	-4.78698	74.4787	32.8319
				51.4196	-60.7996	-66.9017	-24.097	72.8046	-13.2191	78.051	43.914
				51.0342	-61.1626	-66.2194	-27.7725	72.347	-21.3174	79.8953	53.6129
				50.7165	-61.4384	-65.4355	-31.3617	71.4474	-29.0394	80.192	61.7695
				50.4822	-61.69	-64.5547	-34.8038	69.9969	-36.4541	78.5809	67.9121
				50.2895	-61.8594	-63.6209	-38.1142	68.1044	-43.4287	75.2154	71.6804
				50.1386	-62.0094	-62.6917	-41.3536	65.2969	-49.8734	70.0904	72.6662
				50.0083	-62.0965	-61.6755	-44.4967	61.799	-55.661	63.3913	70.3925
				49.8365	-62.0433	-60.6448	-47.6499	57.7117	-60.8709	55.346	64.9653
				49.6646	-61.9078	-59.6285	-50.6207	52.9574	-65.291	46.352	56.565
				49.4563	-61.6997	-58.564	-53.4494	47.6601	-68.879	36.6054	45.7108
				49.2011	-61.3997	-57.48	-56.2529	41.9285	-71.3859	26.6734	33.1022
				48.847	-61.0271	-56.3816	-58.9093	35.6075	-72.8063	16.7201	19.2535
				48.373	-60.5625	-55.1573	-61.3933	29.0771	-73.1031	6.94177	4.90659
				47.8783	-60.1125	-53.8605	-63.6695	22.4768	-72.1173	-2.52391	-9.23892
				47.3263	-59.6625	-52.4813	-65.7429	15.8456	-69.6157	-11.5974	-22.8227
				46.7274	-59.2464	-50.9619	-67.6085	9.4005	-65.5877	-20.1567	-35.4842
				45.9879	-58.8205	-49.3504	-69.2003	3.17261	-60.1606	-28.1756	-46.9691
				45.2745	-58.4721	-47.6035	-70.4779	-2.83819	-53.5198	-35.5849	-56.9276
				44.5975	-58.1866	-45.7018	-71.4259	-8.54657	-45.7078	-42.3423	-65.1267
				43.9934	-57.9349	-43.7275	-72.0494	-13.7585	-36.9151	-48.3789	-71.1155
				43.358	-57.6978	-41.6902	-72.3587	-18.7145	-27.4495	-53.6576	-74.4599
				42.8685	-57.5333	-39.6045	-72.3029	-23.4224	-17.7135	-58.0989	-74.4493
				42.4101	-57.3446	-37.4753	-71.8973	-28.0448	-7.95633	-61.6817	-70.8771
				42.0769	-57.1801	-35.3606	-71.1571	-32.3027	1.73724	-64.3051	-64.1621
				41.728	-56.9478	-33.2799	-70.1331	-36.4677	11.3195	-65.7149	-54.5692
				41.3634	-56.7978	-31.233	-68.8303	-40.4541	20.6739	-65.8581	-42.5914
				41.0458	-56.459	-29.2732	-67.2587	-44.3941	29.6572	-64.5808	-28.8009
				40.7176	-56.0042	-27.3521	-65.459	-48.2797	38.2007	-61.7082	-14.0619
				40.2594	-55.4573	-25.5229	-63.3907	-52.0259	46.0923	-57.2403	0.57655
				39.7751	-54.8138	-23.7421	-61.0841	-55.4617	53.3268	-51.0924	14.8704
				39.2074	-54.054	-21.9855	-58.5037	-58.9751	59.7132	-43.3864	28.4754
				38.6085	-53.212	-20.2871	-55.538	-62.217	65.1721	-34.4931	40.7925
				37.9055	-52.2055	-18.6369	-52.4253	-65.2418	69.571	-24.773	51.6202
				37.1295	-51.2667	-16.8997	-49.0186	-67.8091	72.8198	-14.6025	60.752
				36.3119	-50.4102	-15.1672	-45.2926	-70.0194	74.7278	-4.27818	68.0553
				35.4057	-49.5246	-13.3284	-41.232	-71.6404	75.2897	5.96128	73.2757
				34.4528	-48.6923	-11.4896	-36.9836	-72.7883	74.3515	15.782	75.5811
				33.5778	-47.9083	-9.55396	-32.5479	-73.2226	71.9613	25.094	74.8604
				32.6717	-47.2019	-7.51671	-28.036	-73.0054	68.0234	33.823	71.3147
				31.8697	-46.5147	-5.45042	-23.2758	-72.0049	62.6334	42.0379	65.1191
				31.0469	-45.9051	-3.30672	-18.5206	-70.2831	56.0403	49.7016	56.5703
				30.2761	-45.2566	-1.15818	-13.6437	-67.747	48.4773	56.618	45.891
				29.6824	-44.6468	1.0436	-8.92404	-64.4741	40.1935	62.697	33.7064
				29.1356	-44.0178	3.24053	-4.23475	-60.441	31.4486	67.8751	20.8911
				28.6253	-43.3403	5.38424	0.2771	-55.7099	22.5024	71.9931	7.93815
				28.141	-42.6484	7.47955	4.6318	-50.366	13.5614	74.9982	-4.76578
				27.6826	-41.8789	9.6039	8.84962	-44.5259	4.78999	76.6093	-16.9768
				27.2556	-40.9934	11.5541	12.9204	-38.4918	-3.81179	76.7948	-28.5466
				26.8182	-40.0062	13.4316	16.7023	-32.2173	-12.138	75.4592	-39.1093
				26.2922	-38.9367	15.1785	20.4081	-25.9662	-20.0454	72.6396	-48.4478
				25.6933	-37.8189	16.8964	23.972	-19.8158	-27.5819	68.2566	-56.5832
				24.9851	-36.6818	18.5852	27.4141	-13.7895	-34.6733	62.3473	-63.171
				24.256	-35.4285	20.187	30.6637	-7.93383	-41.3088	55.0015	-67.994
				23.4279	-34.1267	21.7451	33.7764	-2.31094	-47.4196	46.5111	-70.5326
				22.5166	-32.9073	23.3275	36.8687	3.25776	-52.9951	37.2096	-70.469
				21.574	-31.7168	24.9292	39.8902	8.74905	-57.8764	27.3518	-67.5753
				20.6105	-30.5991	26.5794	42.8254	14.1082	-62.1428	17.2024	-61.7931
				19.6575	-29.4909	28.2875	45.6897	19.4288	-65.699	7.00536	-53.3502
				18.7097	-28.3731	29.9908	48.5945	24.6795	-68.5558	-2.97971	-42.6761
				17.7983	-27.3666	31.7959	51.474	29.8759	-70.559	-12.493	-30.3326
				16.9651	-26.4471	33.6057	54.3231	35.0025	-71.688	-21.6831	-17.0511
				16.1996	-25.5084	35.4251	57.0555	39.8887	-71.6827	-30.55	-3.4037
				15.4861	-24.5648	37.235	59.5851	44.5888	-70.6015	-38.9079	10.0422
				14.8403	-23.5098	38.9915	62.0135	49.0949	-68.2642	-46.6405	22.8521
				14.2571	-22.4791	40.6755	64.3403	53.3683	-64.6285	-53.594	34.8246
				13.7155	-21.4387	42.2627	66.2718	57.2462	-59.62	-59.6253	45.7531
				13.1999	-20.3064	43.7241	67.9194	60.7287	-53.3767	-64.6338	55.452
				12.7156	-19.0628	45.1081	69.2628	63.8775	-46.0416	-68.1476	63.6245
				12.1324	-17.7513	46.405	70.226	66.6696	-37.9486	-70.0556	69.8944
				11.4605	-16.3674	47.5905	70.9357	69.0196	-29.4104	-70.1033	73.8375
				10.7939	-15.0318	48.689	71.2804	70.9199	-20.6073	-68.031	74.9929
				10.0232	-13.5897	49.7197	71.2044	72.409	-11.8199	-63.8812	73.1325
				9.21075	-12.1235	50.6924	70.951	73.5182	-3.2553	-57.7545	68.1242
				8.31501	-10.5992	51.665	70.4491	74.2394	4.97549	-49.7834	60.1106
				7.32554	-9.14747	52.5894	69.6785	74.5032	12.7875	-40.3813	49.6327
				6.37773	-7.70059	53.4942	68.6798	74.3867	20.1439	-29.7126	37.2309
				5.44555	-6.36502	54.4233	67.4023	73.8283	27.108	-18.3865	23.5199
				4.38837	-4.9762	55.3717	65.8764	72.8433	33.6958	-6.94935	9.23663
				3.44056	-3.71804	56.2961	63.9956	71.2767	39.902	4.38719	-5.08377
				2.52399	-2.50828	57.288	61.8107	69.2214	45.7319	15.4322	-18.906
				1.67513	-1.43401	58.2559	59.2151	66.468	51.1484	25.9208	-31.7477
				0.88876	-0.36941	59.2382	56.2443	63.3424	56.0615	35.8211	-43.4394
				0.20654	0.65163	60.1044	52.9289	59.7127	60.5452	44.8362	-53.6841
				-0.41839	1.68719	60.9997	49.2585	55.6641	64.5679	52.9981	-62.1269
				-0.94958	2.70823	61.7981	45.2334	51.2511	67.9545	60.0842	-68.4922
				-1.48597	3.77767	62.5191	40.975	46.4967	70.6522	66.126	-72.3451
				-1.86094	4.86646	63.1094	36.4885	41.4244	72.5655	70.9543	-72.9123
				-2.26714	6.04719	63.6707	31.9209	36.3288	73.5407	74.4628	-69.9231
				-2.82437	7.26663	63.9466	27.1758	30.8687	73.7156	76.4663	-63.6903
				-5.24598	12.5703	63.9562	7.59746	7.4926	65.6278	71.267	-14.3957
				-5.62874	13.2307	63.9901	5.09566	4.23502	63.068	67.7981	-6.43791
				-6.13303	13.9364	63.8659	2.57021	1.15852	60.0382	63.4761	1.09947
				-6.6039	14.6789	63.8123	-0.1386	-1.764	56.5941	59.0242	8.37407
				-7.00307	15.3276	63.7191	-2.56587	-4.75551	52.7766	54.4461	15.4025
				-7.46968	15.9802	63.6571	-4.79916	-7.54609	48.6425	49.6998	22.0545
				-7.95401	16.5625	63.5692	-7.22576	-10.2451	44.2957	44.815	28.3057
				-8.84974	17.7722	63.4579	-11.8846	-15.7208	36.2451	35.3758	40.7925
				-9.7611	18.9336	63.2885	-16.3761	-20.9249	27.6221	25.4439	51.7898
				-10.6256	19.9982	63.1723	-20.6244	-25.8033	18.7023	15.5276	61.1653
				-11.4693	20.9225	63.0079	-24.5837	-30.4336	9.69243	5.61678	68.5216
				-12.2764	21.8855	62.9014	-28.4061	-34.6294	0.78855	-4.17219	73.2227
				-12.9743	22.7468	62.7514	-32.1981	-38.6936	-7.86094	-13.6431	74.9557
				-13.5732	23.6082	62.5723	-35.5997	-42.3777	-16.1342	-22.7008	73.3763
				-14.1096	24.4308	62.282	-38.981	-45.9841	-24.0681	-31.2389	68.8767
				-14.6251	25.2583	61.9142	-42.2661	-49.3114	-31.5994	-39.1199	61.5893
				-15.0574	26.1244	61.4061	-45.5004	-52.4757	-38.7648	-46.2801	51.6732
				-15.4271	27.0681	60.8303	-48.6537	-55.4462	-45.4851	-52.5977	39.6794
				-15.8073	27.9972	60.0415	-51.7613	-58.215	-51.7072	-58.0513	26.4932
				-16.1823	29.0327	59.0931	-54.7219	-60.7512	-57.2456	-62.535	12.7505
				-16.6249	30.1505	57.9945	-57.5709	-63.2176	-62.111	-65.9164	-0.89683
				-17.1665	31.2975	56.8042	-60.2984	-65.2884	-66.2238	-67.9621	-14.1996
				-17.7029	32.4443	55.4734	-62.8382	-67.0644	-69.4674	-68.5186	-26.8347
				-18.3487	33.596	54.012	-65.2208	-68.6157	-71.582	-67.4428	-38.3196
				-19.0622	34.7816	52.4393	-67.2587	-69.7479	-72.6472	-64.761	-48.4743
				-19.8069	35.9768	50.8473	-69.0635	-70.4847	-72.4936	-60.2348	-57.1767
				-20.6349	36.9736	49.2503	-70.6097	-70.6631	-70.9778	-53.9809	-64.0879
				-21.4265	37.8544	47.6244	-71.8517	-70.1978	-67.941	-46.0681	-68.6882
				-22.2181	38.7109	45.9646	-72.8402	-69.0655	-63.4943	-36.9628	-70.559
				-22.9419	39.4561	44.3242	-73.5145	-67.1652	-57.6643	-27.0308	-69.2871
				-23.6189	40.1529	42.7031	-73.8339	-64.3112	-50.6897	-16.7807	-64.7821
				-24.223	40.7094	41.0627	-73.9302	-60.5805	-42.5861	-6.35576	-57.1503
				-24.8115	41.1401	39.3448	-73.7375	-56.1597	-33.6557	3.8042	-46.7625
				-25.3218	41.6047	37.5446	-73.1444	-50.9012	-24.1529	13.5349	-34.2227
				-25.7385	42.0789	35.6913	-72.2522	-45.0223	-14.5442	22.6349	-20.4005
				-26.0509	42.5337	33.7363	-71.0203	-38.6548	-4.77638	31.1836	-5.88937
				-26.3895	42.9886	31.6603	-69.3929	-32.0235	4.93839	39.1229	8.46814
				-26.7019	43.4822	29.5118	-67.4006	-25.3535	14.4464	46.5481	22.1579
				-27.0249	44.029	27.2229	-65.0383	-18.7067	23.6365	53.3321	34.8194
				-27.3477	44.6726	24.8518	-62.392	-12.1298	32.4715	59.4164	46.2248
				-27.7122	45.3888	22.4275	-59.4213	-5.82432	40.7447	64.6951	56.1939
				-28.1965	46.1195	19.9353	-56.1565	0.23309	48.6416	69.0675	64.4619
				-28.7278	46.8648	17.3997	-52.6636	6.00341	55.558	72.3588	70.5886
				-29.3631	47.6825	14.8785	-49.1099	11.5334	61.5098	74.5212	74.166
				-30.0088	48.4568	12.338	-45.4143	16.7297	66.5713	75.295	74.8285
				-30.6858	49.2891	9.74907	-41.6172	21.8098	70.6363	74.6589	72.3269
				-31.441	49.9617	7.35374	-37.6579	26.7736	73.5884	72.5124	66.6295
				-32.1545	50.6101	5.00195	-33.7088	31.6365	75.279	68.7707	57.9907
				-32.8784	51.2054	2.7276	-29.6988	36.3055	75.5069	63.4761	46.9827
				-33.545	51.7376	0.55001	-25.5773	40.9358	74.5423	56.6975	34.1834
				-34.1439	52.1635	-1.50659	-21.2986	45.4419	72.2475	48.5832	20.3982
				-34.727	52.5215	-3.48093	-16.9795	49.9712	68.5216	39.5363	6.17327
				-35.2323	52.72	-5.27622	-12.645	54.1285	63.4496	29.7102	-7.88213
				-35.5603	52.9619	-7.13442	-8.28021	58.0606	57.2116	19.4337	-21.2114
				-35.9145	53.2377	-8.96359	-3.93565	61.6749	50.0832	9.09883	-33.5974
				-36.1644	53.4894	-10.7395	0.37849	64.9945	42.2446	-1.15653	-44.7909
				-36.4405	53.7749	-12.53	4.61659	67.8175	33.8919	-11.0833	-54.495
				-36.6696	54.1378	-14.2768	8.70768	70.2064	25.3007	-20.5966	-62.5243
				-36.8571	54.5153	-16.135	12.6467	72.0522	16.5982	-29.7284	-68.5505
				-37.0915	55.0282	-18.0755	16.4742	73.5336	8.00705	-38.2613	-72.1649
				-37.4299	55.5847	-19.9821	20.1343	74.4643	-0.48874	-46.1105	-72.801
				-37.7319	56.0735	-21.913	23.612	74.8365	-8.76722	-53.1965	-70.1139
				-38.1382	56.688	-23.8437	26.9528	74.7512	-16.786	-59.2809	-64.2998
				-38.6225	57.2687	-25.7745	30.1212	74.1928	-24.4232	-64.231	-55.767
				-39.1276	57.8203	-27.7053	33.2136	73.0294	-31.7	-67.8508	-44.8968
				-39.7317	58.3333	-29.5442	36.1996	71.3698	-38.537	-70.045	-32.1506
				-40.3306	58.7156	-31.2668	39.0892	69.1748	-44.9128	-70.6121	-18.1958
				-40.9712	59.1027	-32.9557	41.9078	66.4448	-50.785	-69.2659	-3.92309
				-41.617	59.4318	-34.5236	44.6909	63.2959	-56.0743	-65.9959	10.1217
				-42.1638	59.5528	-36.0188	47.3828	59.6041	-60.6747	-60.8443	23.4935
				-42.6897	59.6496	-37.3205	50.0596	55.385	-64.6179	-54.0605	35.8476
				-43.1688	59.7076	-38.6464	52.569	50.8245	-67.7608	-45.8773	47.1523
				-43.5543	59.6689	-39.89	55.0074	45.915	-70.0821	-36.4064	57.0208
				-43.8719	59.6253	-41.0805	57.3293	40.5712	-71.5025	-26.0503	65.1615
				-44.1063	59.4463	-42.2467	59.4736	34.987	-71.8311	-15.3656	71.2617
				-44.3197	59.3495	-43.4032	61.4406	29.2011	-71.0944	-4.62268	74.7172
				-44.5229	59.2962	-44.5743	63.144	23.2602	-69.1334	5.83938	75.2154
				-44.6166	59.2333	-45.8567	64.6293	17.3037	-65.8475	16.0524	72.7987
				-44.7468	59.1656	-47.1099	65.8916	11.3316	-61.3319	25.8572	67.4086
				-44.8613	59.2866	-48.373	66.9258	5.3597	-55.4861	35.185	59.3633
				-45.0801	59.3785	-49.6504	67.7014	-0.47271	-48.5591	43.8081	48.9861
				-45.3093	59.5624	-50.9812	68.254	-6.2198	-40.9113	51.6679	36.8386
				-45.5696	59.6834	-52.4329	68.543	-11.9282	-32.5215	58.6532	23.6048
				-45.9134	59.7995	-53.7394	68.7051	-17.5279	-23.8243	64.8487	10.0528
				-46.33	59.906	-55.0073	68.6342	-22.9725	-15.0954	69.9049	-3.3507
				-46.7778	59.9447	-56.2219	68.3554	-28.1688	-6.51476	73.742	-16.431
				-47.335	59.8382	-57.3446	67.8992	-33.1869	1.75843	75.9362	-28.8592
				-47.8975	59.7221	-58.4044	67.1894	-37.9723	9.66592	76.6358	-40.2276
				-48.4912	59.5043	-59.2753	66.2668	-42.4862	17.3296	75.5758	-50.3399
				-49.0692	59.2044	-59.919	65.121	-46.682	24.458	72.6343	-58.8622
				-49.5849	58.7978	-60.5964	63.6508	-50.4513	31.1942	67.8538	-65.6249
				-50.0379	58.3236	-61.1626	61.907	-53.9183	37.6283	61.4939	-70.2622
				-50.3868	57.7671	-61.69	59.869	-57.168	43.7975	53.6553	-72.0854
				-50.6056	57.2349	-62.1256	57.4762	-60.0454	49.5532	44.8416	-70.7446
				-50.7617	56.6541	-62.4691	54.7388	-62.5505	54.9115	35.0208	-66.1919
				-50.8607	56.0638	-62.8659	51.6615	-64.6989	59.8138	24.7548	-58.5442
				-50.9284	55.4589	-63.287	48.2497	-66.475	64.2394	14.2292	-48.2358
				-50.9909	54.9605	-63.766	44.4679	-68.0649	67.9651	3.7406	-35.7544
				-51.0846	54.4863	-64.2112	40.4021	-69.2594	70.9224	-6.46706	-21.8262
				-51.2253	54.0894	-64.6709	36.0779	-70.0505	73.0902	-16.2613	-7.33624
				-52.0168	52.541	-66.6937	16.8239	-69.8178	73.6414	-50.3823	47.3008
				-52.5455	52.3039	-66.7106	14.2156	-69.1663	72.0275	-53.6099	52.7358
				-52.7459	52.0215	-66.8743	11.702	-68.0082	69.8819	-56.3924	57.5278
				-52.9829	51.7195	-66.9138	9.22984	-66.7775	67.3345	-58.6554	61.7138
				-53.3364	51.4367	-67.0189	6.77417	-65.0836	64.3739	-60.503	65.1827
				-53.4629	51.1634	-67.0493	4.40367	-63.2395	61.0647	-62.0254	67.6745
				-53.7249	50.8134	-67.0614	2.15282	-60.8752	57.3865	-63.2557	69.0888
				-54.2302	50.1504	-67.0711	-2.46042	-56.7026	50.6608	-65.9747	72.486
				-54.6468	49.4246	-67.013	-6.89117	-51.7155	42.8806	-67.3632	72.8623
				-55.0946	48.631	-66.8436	-11.1141	-46.1391	34.4802	-67.3792	70.0321
				-55.5164	47.7745	-66.5678	-15.1545	-39.9344	25.6081	-65.9164	63.9107
				-55.7925	46.8212	-66.1129	-18.992	-33.5049	16.5823	-62.8477	54.7896
				-56.1986	45.805	-65.6	-22.6827	-26.7107	7.49295	-58.0353	43.3364
				-56.3497	44.7404	-64.9613	-26.2617	-20.064	-1.33142	-51.5747	30.1767
				-56.5111	43.6371	-64.2789	-29.7038	-13.4404	-9.98091	-43.715	16.0099
				-56.6881	42.466	-63.5918	-33.0802	-6.95657	-18.1057	-34.8535	1.47224
				-56.7142	41.3046	-62.8175	-36.2486	-0.60465	-25.8648	-25.0803	-12.7793
				-56.6881	40.1239	-62.0336	-39.4728	5.50695	-33.2477	-14.9363	-26.2411
				-56.6829	39.006	-61.2207	-42.6666	11.4403	-40.2647	-4.71808	-38.6058
				-56.6673	37.9125	-60.4271	-45.7945	16.9469	-46.7783	5.22459	-49.6138
				-56.8184	36.8672	-59.6576	-48.9224	22.2442	-52.8468	14.8545	-58.8886
				-56.9017	35.8317	-58.8398	-51.9539	27.301	-58.3163	24.0128	-66.1708
				-57.0059	34.8541	-57.9592	-54.9196	32.0243	-63.0279	32.8637	-70.9142
				-57.2662	33.8622	-57.0639	-57.8498	36.3908	-67.0399	41.1369	-72.5572
				-57.6204	32.8121	-56.0719	-60.4758	40.4782	-69.9496	48.8218	-70.6333
				-58.0057	31.7039	-55.0895	-62.8786	44.294	-71.9105	55.8495	-65.2539
				-58.4485	30.4555	-53.9815	-65.0586	48.1022	-72.7904	62.0663	-56.7634
				-58.9119	29.1392	-52.7087	-66.9799	51.6854	-72.2868	67.3716	-45.6388
				-59.4223	27.7891	-51.3247	-68.6325	55.0669	-70.3047	71.5903	-32.4208
				-59.818	26.318	-49.786	-69.9355	58.3011	-66.8916	74.4257	-17.8778
				-60.1722	24.7647	-48.0681	-70.9443	61.3801	-61.9838	75.7772	-2.8843
				-60.4898	23.2645	-46.3163	-71.6895	64.3274	-55.8094	75.5652	11.8919
				-60.7086	21.6145	-44.3953	-72.1204	67.0186	-48.3736	73.6095	26.0321
				-60.8076	19.9982	-42.329	-72.2421	69.3532	-39.8832	70.0268	38.9851
				-60.8336	18.3771	-40.2627	-72.0545	71.4085	-30.6294	64.6049	50.5072
				-60.7918	16.7319	-38.119	-71.6134	73.1691	-21.0259	57.572	60.3385
				-60.7346	15.1737	-35.9607	-70.9291	74.1075	-11.2582	49.1663	68.0923
				-60.6617	13.6929	-33.8364	-69.981	74.8986	-1.39503	39.6318	73.2121
				-60.5367	12.2412	-31.6975	-68.7289	75.0925	8.13425	29.4612	75.1307
				-60.4898	10.9395	-29.5635	-67.2435	74.6504	17.5098	18.9514	73.6414
				-60.4951	9.72488	-27.5069	-65.5097	73.5336	26.5463	8.32505	69.0994
				-60.5211	8.58286	-25.4793	-63.4566	71.649	35.042	-2.00452	61.5575
				-60.594	7.50375	-23.4469	-61.1449	69.0119	42.9018	-11.8836	51.4453
				-60.7972	6.41012	-21.4242	-58.5037	65.9949	50.1732	-21.3121	39.2183
				-61.0002	5.33585	-19.3967	-55.5786	62.0472	56.5809	-30.0358	25.73
				-61.2762	4.24706	-17.3013	-52.4253	57.6187	62.2784	-38.2666	11.7541
				-61.5574	3.11472	-15.2012	-48.8311	52.8721	66.9793	-45.8137	-2.19001
				-62.0573	1.93883	-13.0332	-44.882	47.854	70.6681	-52.5977	-15.7154
				-62.3594	0.69518	-10.8024	-40.6844	42.6343	73.2438	-58.5282	-28.4458
				-62.6823	-0.58717	-8.54743	-36.1422	37.337	74.818	-63.4307	-40.1163
				-62.9427	-1.93727	-6.24404	-31.3667	32.2027	75.0246	-67.0505	-50.3399
				-63.1719	-3.32607	-3.88257	-26.4899	27.0373	74.0336	-69.4832	-59.0318
				-63.2603	-4.73425	-1.55498	-21.4254	21.8253	71.7069	-70.363	-65.9058
				-63.302	-6.17145	0.72422	-16.4624	16.6057	68.034	-69.5521	-70.522
				-63.0625	-7.55542	3.03245	-11.55	11.4324	63.174	-66.8491	-72.4247
				-62.9219	-8.94424	5.27778	-6.72387	6.29034	57.2487	-62.1958	-71.3117
				-62.7083	-10.3137	7.43117	-2.01431	1.12503	50.3587	-55.9631	-66.9445
				-62.448	-11.6154	9.52648	2.46205	-4.11803	42.8593	-48.3153	-59.583
				-62.2292	-12.8494	11.5057	6.78634	-9.34544	34.8406	-39.3956	-49.5184
				-62.0469	-14.0059	13.3687	10.9078	-14.5651	26.6416	-29.3999	-37.3338
				-61.9064	-15.0027	15.2656	14.9127	-19.684	18.2625	-18.9272	-23.8615
				-61.7814	-15.9899	17.0174	18.7453	-24.733	9.86732	-8.30083	-9.72121
				-61.7397	-16.8319	18.7353	22.4511	-29.6967	1.50934	2.16653	4.3978
				-61.7866	-17.5868	20.3563	25.9389	-34.6294	-6.67905	12.5226	17.8649
				-61.922	-18.2594	21.9532	29.371	-39.3451	-14.6978	22.6455	30.3728
				-62.0834	-18.9418	23.555	32.7016	-43.8435	-22.4357	32.3708	41.6403
				-62.1146	-19.6579	25.1954	35.9765	-48.016	-29.9352	41.4178	51.6307
				-62.3074	-20.4515	26.831	39.1348	-51.9096	-36.947	49.8129	60.2219
				-62.5626	-21.2936	28.5005	42.2424	-55.6168	-43.5666	57.2699	66.9688
				-62.7604	-22.2904	30.2232	45.3145	-58.851	-49.5979	63.8312	71.5532
				-62.8906	-23.3646	32.0523	48.4019	-61.5346	-55.0515	69.3272	73.5565
				-62.9115	-24.4824	33.8283	51.4081	-63.8379	-59.7791	73.5512	72.7881
				-62.901	-25.6438	35.6671	54.3078	-65.7692	-63.8069	76.3761	69.1524
				-62.9531	-26.8585	37.4721	57.0809	-67.2739	-67.0135	77.5845	62.5327
				-62.7448	-28.078	39.2238	59.7575	-68.476	-69.3295	77.0969	53.3798
				-62.4532	-29.2296	40.932	62.1807	-69.1429	-70.7817	74.8816	42.1121
				-62.1771	-30.2797	42.5725	64.3353	-69.5463	-71.2852	70.8696	29.4612
				-61.8491	-31.3152	44.1016	66.1805	-69.7015	-70.6969	65.1297	16.0047
				-61.5262	-32.2976	45.5969	67.7268	-69.492	-69.0645	57.996	2.29372
				-61.1721	-33.1492	46.947	69.0499	-68.6621	-66.123	49.6751	-11.2158
				-60.8908	-33.9283	48.21	69.9218	-67.3592	-62.0421	40.4268	-24.0681
				-60.7399	-34.6542	49.3665	70.444	-65.5055	-56.774	30.6007	-36.0354
				-60.6096	-35.3268	50.4843	70.6772	-63.0625	-50.3716	20.6898	-46.8631
				-60.4951	-35.9607	51.5828	70.6012	-59.9213	-43.079	10.71	-56.3341
				-60.469	-36.5511	52.5894	70.2514	-56.02	-35.076	1.00584	-64.1674
				-60.4951	-37.1705	53.6056	69.6329	-51.3667	-26.5909	-8.43333	-69.9655
				-60.594	-37.8818	54.5637	68.7457	-46.271	-18.0846	-17.5227	-73.1878
				-60.719	-38.6223	55.6283	67.671	-40.5627	-9.54102	-26.0503	-73.2673
				-60.7451	-39.3384	56.7122	66.3682	-34.3193	-1.26253	-33.9684	-69.9548
				-60.8284	-40.1126	57.8203	64.7764	-27.7035	6.77747	-41.2611	-63.489
				-60.8284	-40.945	58.8705	62.9108	-20.9249	14.4358	-47.8436	-54.2407
				-60.8804	-41.8547	60.0173	60.6092	-14.0299	21.771	-53.6735	-42.5384
				-60.7294	-42.7887	61.1303	57.9376	-7.16609	28.7616	-58.6342	-29.0447
				-60.4951	-43.7178	62.2722	54.8604	-0.45723	35.5296	-62.7205	-14.4647
				-60.1826	-44.6324	63.2836	51.4588	6.01115	42.0061	-65.752	0.39105
				-59.8024	-45.5663	64.2031	47.6313	12.2313	48.1434	-67.6336	14.8545
				-59.3702	-46.5147	64.9579	43.5706	18.1956	53.8832	-68.2378	28.645
				-58.9432	-47.4003	65.6645	39.2312	23.9039	59.2044	-67.1937	41.3277
				-58.386	-48.1552	66.1822	34.7751	29.2477	63.8736	-64.5436	52.5265
				-57.9693	-48.7503	66.55	30.1466	34.2192	67.8962	-60.1342	62.0716
				-56.7195	-50.8409	66.9372	11.217	52.3369	76.9432	-27.5661	82.9163
				-56.6466	-50.9763	66.8016	8.71528	54.02	76.461	-21.76	80.245
				-56.6223	-51.1119	66.6774	6.22531	55.341	75.5458	-15.9663	76.2383
				-56.5919	-51.2728	66.2851	3.552	56.7887	74.2349	-10.389	70.9145
				-56.6174	-51.4709	66.1716	1.11762	58.1786	72.469	-5.00957	64.9304
				-56.598	-51.7046	66.0395	-1.23276	59.4852	70.2529	0.18435	58.4862
				-56.6309	-51.9829	65.9307	-3.38307	60.7132	67.5571	5.22459	51.6732
				-56.6205	-52.4813	65.6452	-8.01152	63.1951	62.7447	15.4852	39.1706
				-56.5684	-53.0668	65.3402	-12.4727	65.4598	56.7346	25.1523	25.4173
				-56.5111	-53.7492	65.0208	-16.7412	67.6004	49.6327	34.1198	11.1446
				-56.4122	-54.4992	64.8902	-20.7005	69.4462	41.6245	42.6103	-2.9585
				-56.2403	-55.2154	64.5999	-24.5584	71.0594	33.0121	50.4012	-16.6112
				-56.0216	-55.9364	64.324	-28.254	72.2927	24.0394	57.3918	-29.4899
				-55.6674	-56.7009	63.9514	-31.9041	73.1691	14.8757	63.3648	-41.1498
				-55.2404	-57.4365	63.5692	-35.3463	73.6886	5.76518	68.2408	-51.2885
				-54.7978	-58.1189	63.0756	-38.6566	73.6422	-3.1334	71.9242	-59.7525
				-54.2769	-58.6995	62.4562	-41.9112	73.0062	-11.5868	74.2509	-66.2768
				-53.699	-59.2173	61.6723	-45.1051	71.7498	-19.648	74.9186	-70.363
				-53.1469	-59.7302	60.8012	-48.2076	69.803	-27.3487	73.9911	-71.5237
				-52.6365	-60.1657	59.7124	-51.2645	67.197	-34.7156	71.3783	-69.3772
				-52.1262	-60.4851	58.4785	-54.2656	63.7844	-41.6162	67.0906	-63.9394
				-51.6575	-60.7367	57.08	-57.1603	59.6972	-48.1139	61.1017	-55.3695
				-51.2617	-60.9207	55.604	-59.9232	54.9971	-54.0127	53.6183	-44.2556
				-50.9544	-61.0513	53.9733	-62.4579	49.7232	-59.4187	44.9105	-31.1965
				-50.7514	-61.1626	52.2989	-64.8152	43.9373	-64.0613	35.3547	-16.9344
				-50.5951	-61.2497	50.4843	-66.914	37.8179	-67.8138	25.3166	-2.25361
				-50.3972	-61.3949	48.6406	-68.6782	31.5589	-70.6121	14.881	12.0403
				-50.2514	-61.5691	46.734	-70.2346	25.2069	-72.2392	4.5356	25.5339
				-50.1317	-61.7723	44.7404	-71.4461	18.8549	-72.6155	-5.55547	37.7344
				-49.9025	-62.0239	42.7177	-72.3485	12.6502	-71.688	-15.2173	48.5727
				-49.6421	-62.3675	40.7965	-72.9974	6.69373	-69.16	-24.418	57.7575
				-49.3192	-62.6821	38.7544	-73.3371	1.10164	-65.1001	-33.2211	64.9442
				-48.8714	-63.0837	36.7655	-73.5043	-4.36609	-59.5406	-41.6532	69.6558
				-48.361	-63.4612	34.7477	-73.4384	-9.63238	-52.5924	-49.2693	71.5479
				-47.8402	-63.7806	32.7685	-73.0278	-14.6272	-44.5577	-56.1592	70.1593
				-47.1789	-64.1095	30.741	-72.3942	-19.4824	-35.5796	-61.9838	65.5643
				-46.5851	-64.3709	28.6553	-71.5323	-24.2367	-25.9814	-66.7326	57.6037
				-45.9134	-64.5742	26.4487	-70.2853	-28.7583	-16.1023	-70.1351	46.9987
				-45.1791	-64.7725	24.2373	-68.6832	-33.3964	-6.22856	-71.9688	34.3795
				-44.5072	-64.8161	21.9144	-66.7873	-37.7861	3.43321	-71.9	20.4778
				-43.9188	-64.7339	19.5821	-64.4706	-42.0673	12.8777	-69.7429	5.81288
				-43.3199	-64.6176	17.206	-61.662	-46.2401	22.0095	-65.4871	-8.79903
				-42.7991	-64.4193	14.7913	-58.5949	-50.2886	30.6219	-59.3551	-22.971
				-42.3304	-64.1822	12.4057	-55.168	-54.2052	38.7201	-51.4423	-35.9665
				-41.9294	-63.8628	10.0346	-51.6345	-57.9668	46.2726	-41.9978	-47.6634
				-41.6326	-63.5773	7.61021	-47.7412	-61.3717	53.0883	-31.3714	-57.7226
				-41.3201	-63.3111	5.29713	-43.721	-64.5128	59.1195	-20.0561	-65.7732
				-41.0024	-63.1418	3.00342	-39.6909	-67.2971	64.2605	-8.63473	-71.3753
				-40.6379	-63.0063	0.77745	-35.7416	-69.585	68.5057	2.63821	-73.8821
				-40.3775	-62.895	-1.31303	-31.5187	-71.2526	71.8288	13.5878	-72.7638
				-39.9922	-62.8756	-3.33092	-27.3466	-72.3384	74.1449	24.0658	-67.9886
				-39.513	-62.9095	-5.30526	-22.9919	-72.9279	75.3003	33.9396	-59.8638
				-38.9714	-62.9434	-7.18765	-18.7233	-72.8426	75.3586	43.0501	-48.9195
				-38.3621	-62.9724	-9.0507	-14.2825	-72.1833	74.2243	51.2173	-35.728
				-37.6591	-62.9627	-10.904	-9.78078	-70.7873	71.8446	58.3617	-20.8987
				-36.9196	-62.9579	-12.622	-5.30441	-68.8637	68.193	64.4777	-5.46537
				-36.0915	-62.9143	-14.5237	-0.92437	-66.2889	63.3966	69.4332	9.79312
				-35.2375	-62.7789	-16.4689	3.42526	-63.0081	57.5667	73.1061	24.352
				-34.4563	-62.5997	-18.4191	7.61266	-59.0992	50.8941	75.242	37.7291
				-33.6751	-62.2949	-20.3838	11.648	-54.5543	43.5855	75.6924	49.6009
				-32.894	-61.9271	-22.4259	15.5819	-49.4663	35.8264	74.4947	59.7185
				-32.217	-61.4917	-24.4195	19.313	-44.0451	27.7228	71.5267	67.8326
				-31.6597	-60.9642	-26.5875	22.9378	-38.2281	19.4868	66.8097	73.387
				-31.1077	-60.369	-28.6198	26.38	-32.3415	11.1605	60.5399	75.8568
				-30.6494	-59.735	-30.5991	29.736	-26.4238	2.83961	52.8922	74.961
				-30.1494	-59.1447	-32.5007	32.9551	-20.4828	-5.37527	44.1844	70.9172
				-29.7849	-58.5157	-34.3203	36.088	-14.5651	-13.4152	34.7505	63.9849
				-29.4255	-57.9543	-36.0527	39.1146	-8.67834	-21.2274	24.7125	54.339
				-29.0715	-57.4123	-37.7608	42.0954	-2.84593	-28.6526	14.5949	42.5149
				-28.7538	-56.8849	-39.319	45.0509	2.93212	-35.728	4.47199	29.281
				-28.3007	-56.4494	-40.732	47.9608	8.76453	-42.2734	-5.51307	15.4482
				-27.806	-56.0235	-42.1064	50.749	14.4418	-48.2253	-15.196	1.64713
				-27.2748	-55.5493	-43.4177	53.4713	20.1501	-53.6152	-24.471	-11.7723
				-26.5509	-55.1089	-44.7001	56.0365	25.6412	-58.3321	-33.2422	-24.5399
				-25.801	-54.5814	-45.9437	58.4293	30.8997	-62.3443	-41.2558	-36.2367
				-24.9938	-54.0782	-47.1099	60.6852	36.003	-65.5613	-48.5591	-46.6458
				-24.0617	-53.5023	-48.3923	62.6218	40.866	-67.9886	-54.9719	-55.5921
				-23.1867	-52.8152	-49.6843	64.31	45.3488	-69.621	-60.4362	-62.959
				-22.3013	-52.07	-51.0151	65.7801	49.6688	-70.326	-64.8352	-68.3597
				-21.4421	-51.2086	-52.3797	66.9917	53.5003	-70.0821	-67.9727	-71.3806
				-20.614	-50.2505	-53.7249	67.9346	56.9438	-68.7995	-69.6316	-71.6933
				-19.8486	-49.2101	-55.0702	68.6646	60.0228	-66.4199	-69.5733	-69.0857
				-19.1142	-48.1068	-56.5171	69.1006	62.6288	-62.8583	-67.6017	-63.5048
				-18.4424	-46.9261	-57.8672	69.3592	64.9246	-58.1202	-63.6957	-55.1522
				-17.8748	-45.7647	-59.1737	69.42	66.817	-52.232	-57.7174	-44.4464
				-17.354	-44.5695	-60.3351	69.2881	68.4225	-45.4533	-49.8204	-32.0234
				-16.8593	-43.4516	-61.419	68.8775	69.7254	-37.8639	-40.3548	-18.6569
				-16.4218	-42.358	-62.4498	68.4264	70.7957	-29.7603	-29.739	-4.90888
				-15.9583	-41.3176	-63.3256	67.7369	71.5869	-21.3333	-18.5032	8.62184
				-15.5157	-40.2578	-63.9789	66.8092	72.0833	-12.9223	-7.07125	21.4795
				-15.0053	-39.2852	-64.5161	65.6989	72.153	-4.54848	4.22819	33.2029
				-14.4117	-38.3222	-64.9177	64.2694	71.8661	3.56571	15.0559	43.9883
				-13.7763	-37.4464	-65.3242	62.4798	71.0285	11.4732	25.1947	53.5123
				-13.068	-36.5511	-65.6097	60.4622	69.5704	19.0786	34.6604	61.6159
				-12.3129	-35.6945	-65.8419	57.9731	67.5151	26.3766	43.3841	67.8538
				-11.4589	-34.8381	-65.992	55.1037	64.7927	33.4467	51.265	71.797
				-10.485	-33.9332	-66.2194	51.8795	61.4654	40.3101	58.2292	73.0213
				-9.51113	-32.9702	-66.4759	48.2853	57.5798	46.7654	64.1068	71.4896
				-8.55811	-31.9685	-66.7904	44.3361	53.1512	52.8922	68.7337	66.7144
				-7.56864	-30.8168	-67.0614	40.1436	48.2728	58.5153	71.9401	58.9288
				-4.22526	-25.5713	-68.3196	21.2597	26.4401	75.8673	71.0073	7.60425
				-4.02475	-24.9955	-68.3873	18.758	23.2912	76.4795	68.0579	0.33275
				-3.78781	-24.3179	-68.4663	16.2325	20.3414	76.9061	64.5025	-6.76562
				-3.57819	-23.6744	-68.4636	13.639	17.3056	76.8598	60.2577	-13.6259
				-3.40139	-23.085	-68.5432	11.1816	14.2247	76.4461	55.188	-20.1685
				-3.11948	-22.4888	-68.5454	8.88088	11.2567	75.552	49.7864	-26.4593
				-2.92332	-21.8887	-68.5083	6.56328	8.34566	74.2085	44.2744	-32.3784
				-2.45462	-20.708	-68.4792	1.93989	2.52099	71.9348	34.0296	-44.245
				-1.97551	-19.5514	-68.3293	-2.52633	-3.12529	68.4527	23.1119	-54.76
				-1.45473	-18.4772	-68.0292	-6.81513	-8.64738	63.5821	11.7487	-63.4837
				-0.88188	-17.5239	-67.642	-10.8352	-13.8748	57.5454	0.40165	-69.9125
				-0.28819	-16.5125	-67.0905	-14.6677	-18.7843	50.38	-10.5162	-73.8398
				0.49297	-15.5835	-66.4468	-18.3939	-23.5387	42.3347	-21.0313	-74.4068
				1.27934	-14.7172	-65.7258	-21.9425	-28.0448	33.6746	-31.0587	-71.3435
				2.09175	-13.8123	-64.8548	-25.4202	-32.3261	24.6382	-40.4555	-64.8352
				2.98748	-12.98	-63.8483	-28.7813	-36.4056	15.4905	-49.0361	-55.2105
				3.89884	-12.0364	-62.9336	-32.0714	-40.3067	6.43827	-56.4613	-43.0471
				4.86749	-10.9524	-61.9755	-35.3108	-44.1072	-2.42321	-62.8106	-29.0819
				5.83092	-9.91204	-61.0077	-38.5299	-47.7757	-10.9561	-67.7713	-13.8286
				6.54438	-8.76035	-60.0157	-41.673	-51.2891	-19.0915	-71.0361	1.62064
				7.52344	-7.51671	-58.9898	-44.7957	-54.7172	-26.8824	-72.2762	16.5876
				8.28377	-6.24404	-57.9978	-47.8629	-58.0057	-34.3499	-71.0626	30.6219
				9.00244	-4.86006	-57.0204	-50.8539	-61.077	-41.5102	-67.554	43.2569
				9.6482	-3.5148	-55.888	-53.6877	-63.9389	-48.1987	-61.8937	54.2277
				10.1742	-2.18406	-54.6782	-56.4354	-66.4673	-54.336	-54.0975	63.3118
				10.6845	-0.83396	-53.3814	-59.0562	-68.6854	-59.8585	-44.4569	70.1275
				11.1689	0.45807	-51.9587	-61.4541	-70.4615	-64.5543	-33.3536	73.9594
				11.4501	1.69203	-50.4295	-63.5529	-71.7179	-68.3119	-21.3863	74.4204
				11.9084	2.89212	-48.7214	-65.4388	-72.4392	-71.0466	-9.20712	71.4419
				12.3198	4.06317	-46.9213	-67.0104	-72.6021	-72.573	2.84492	65.3841
				12.8041	5.13745	-45.034	-68.3334	-72.067	-72.8434	14.5047	56.5543
				13.3352	6.173	-43.0886	-69.3271	-70.9191	-71.672	25.6187	45.1277
				13.9446	7.1263	-41.0466	-70.0216	-69.0421	-68.7677	36.0119	31.8037
				14.658	8.10379	-38.9513	-70.5387	-66.3665	-64.284	45.4087	17.6477
				15.4549	9.03773	-36.8366	-70.7669	-62.9771	-58.3163	53.7242	3.39081
				16.2724	9.95232	-34.7558	-70.7313	-58.9209	-50.9016	60.8633	-10.4844
				17.1265	10.8379	-32.7476	-70.4981	-54.2284	-42.4535	66.7727	-23.7343
				17.9963	11.8492	-30.7733	-70.0622	-48.908	-33.0674	71.3465	-36.0142
				18.8607	12.8751	-28.8376	-69.4032	-43.1067	-23.1565	74.2932	-46.8207
				19.6627	14.0462	-26.9794	-68.4906	-36.9873	-13.1078	75.385	-56.1592
				20.4282	15.2656	-25.2277	-67.3145	-30.6894	-3.197	74.6378	-63.6215
				21.1313	16.5577	-23.5002	-65.9508	-24.3064	6.41177	71.9348	-68.9373
				21.7666	17.8835	-21.8065	-64.2323	-17.7606	15.6284	67.4669	-71.5131
				22.2978	19.3352	-20.137	-62.2247	-11.424	24.5428	61.3455	-70.8877
				22.7822	20.6951	-18.4191	-59.9029	-5.34335	32.9327	53.6342	-66.8862
				23.1884	22.0838	-16.6915	-57.2363	0.52777	40.803	44.7567	-59.7844
				23.7612	23.3517	-14.9302	-54.3619	6.45324	47.942	35.1109	-49.6296
				24.0945	24.5227	-13.072	-50.94	11.9832	54.3973	25.0357	-37.424
				24.433	25.6938	-11.1702	-47.1633	17.3968	60.0683	14.7751	-23.7183
				24.7871	26.7681	-9.18135	-43.0164	22.5621	64.9283	4.5356	-9.26542
				25.2037	27.7069	-7.07636	-38.5502	27.8284	68.8608	-5.61377	5.18219
				25.6569	28.6698	-4.96652	-33.8356	32.8929	71.8871	-15.3497	19.0256
				26.1776	29.5747	-2.77443	-28.9181	37.9032	73.9275	-24.6352	31.8567
				26.6307	30.4555	-0.54362	-23.6915	42.5645	74.9557	-33.4172	43.3682
				27.3181	31.341	1.62429	-18.622	47.2568	74.8604	-41.5313	53.5175
				27.9952	32.1878	3.81638	-13.593	51.5613	73.6731	-48.787	61.9338
				28.8231	33.0976	5.93105	-8.73139	55.7495	71.2776	-55.1734	68.1666
				29.5679	34.075	8.02153	-3.97113	59.3404	67.5836	-60.5899	71.7493
				30.3074	35.0816	10.0249	0.63197	62.6445	62.8189	-64.9359	72.2952
				31.0209	36.0881	11.9605	5.05764	65.4675	56.9996	-68.0734	69.4598
				31.6823	37.2011	13.7752	9.28052	67.8253	50.364	-69.8012	63.386
				32.2707	38.377	15.5608	13.3108	69.6478	43.0926	-69.8701	54.3443
				32.8695	39.5964	17.206	17.2548	71.1914	35.2964	-68.1688	42.9335
				33.2289	40.7965	18.8755	21.057	71.9823	27.108	-64.5596	29.6944
				33.6768	41.9918	20.4676	24.7019	72.1996	18.9143	-58.9099	15.4693
				34.0622	43.1241	22.0838	28.2759	72.3081	10.551	-51.4264	0.79915
				34.3694	44.2516	23.7001	31.8245	72.0677	2.22482	-42.3423	-13.4735
				34.6142	45.3017	25.3841	35.2363	71.2999	-6.05366	-32.0922	-27.1421
				34.8746	46.2599	27.1116	38.5975	70.1598	-14.0724	-21.1955	-39.74
				35.1142	47.1018	28.9408	41.9383	68.5078	-21.8262	-10.0339	-50.9811
				35.4474	47.9148	30.7216	45.2385	66.5533	-29.1561	1.06414	-60.4416
				35.8433	48.6068	32.5701	48.4728	64.374	-36.1784	11.717	-67.9568
				36.2078	49.2794	34.4525	51.6564	61.3027	-42.6656	21.7763	-73.1084
				36.7181	49.8456	36.2574	54.6576	57.6419	-48.5379	31.1942	-75.1912
				37.2962	50.4214	38.0576	57.5574	53.5312	-53.7477	39.9709	-73.7126
				37.9315	50.9634	39.7658	60.2847	48.8777	-58.3163	47.9844	-68.7571
				38.5773	51.5973	41.3869	62.7687	43.7977	-62.1641	55.24	-60.6111
				39.2179	52.2071	42.9644	64.974	38.1049	-65.3122	61.4568	-49.7409
				39.8063	52.899	44.4017	66.8649	32.2104	-67.6866	66.6136	-36.7243
				40.4209	53.6007	45.713	68.4111	26.06	-69.2819	70.5091	-22.2185
				40.9312	54.4379	46.947	69.6532	19.7778	-70.1192	72.9206	-7.14014
				41.4363	55.212	48.0841	70.5454	13.5344	-70.0874	73.7526	7.68905
				41.8581	56.0686	49.1681	71.1588	7.25212	-69.1387	72.8623	21.9988
				42.1811	56.8235	50.1214	71.3869	0.93116	-67.1565	70.1222	35.1586
				42.4466	57.6074	51.0408	71.316	-5.10303	-64.0349	65.5696	46.8079
				42.681	58.3624	51.9312	71.0017	-11.0285	-59.8479	59.1778	56.8883
				42.8477	59.0398	52.7587	70.4642	-16.7058	-54.4898	51.1962	65.2144
				43.009	59.606	53.5281	69.6886	-22.1503	-48.151	41.9425	71.2934
				43.1132	60.148	54.3411	68.7051	-27.3467	-40.959	31.7084	74.6325
				43.2226	60.5254	55.154	67.4732	-32.2019	-33.1839	20.8435	74.8444
				43.4309	60.8787	56.0638	65.9119	-36.6693	-24.9214	9.70832	72.0301
				43.6704	61.1061	56.9251	64.0717	-40.8341	-16.521	-1.41092	66.5289
				43.9621	61.2367	57.7864	61.7803	-44.7043	-7.98814	-12.2811	58.3511
				44.3631	61.319	58.6139	59.0579	-48.4117	0.29035	-22.7061	47.942
				44.9516	61.348	59.5043	55.8895	-51.7931	8.47874	-32.6699	35.8687
				45.4723	61.3238	60.3028	52.2851	-55.043	16.3704	-41.9872	22.8681
				46.0243	61.3868	60.9754	48.3257	-58.0676	24.0287	-50.4193	9.52283
				46.5711	61.4158	61.5126	44.1028	-60.8675	31.3374	-57.8711	-3.6316
				47.1596	61.5029	61.9094	39.5505	-63.4734	38.4552	-64.0402	-16.378
				47.6961	61.6335	62.2094	34.8156	-65.8855	45.1596	-68.6088	-28.4035
				49.2897	62.432	62.6013	15.511	-73.2925	68.4474	-72.0484	-68.3384
				49.3626	62.6183	62.6013	12.9914	-73.1295	70.4694	-68.4312	-71.0281
				49.3383	62.8272	62.4997	10.5783	-72.9486	72.0956	-63.6763	-73.1367
				49.3443	63.0248	62.4065	8.12088	-72.7359	73.3353	-58.2474	-74.4969
				49.3552	63.1298	62.3168	5.68118	-72.3803	74.1904	-52.3856	-74.8457
				49.3747	63.1885	62.2288	3.28585	-71.6817	74.5812	-46.3507	-73.8786
				49.4303	63.245	62.2094	0.97162	-70.6089	74.5742	-40.1163	-71.6138
				49.4615	63.3563	62.1271	-3.68724	-68.7863	74.9663	-28.3982	-68.1212
				49.5344	63.3756	62.011	-8.17375	-66.2346	74.0707	-15.9009	-61.5651
				49.6229	63.2498	61.9529	-12.5284	-62.8763	71.9507	-3.3931	-52.2584
				49.7792	63.0175	61.9383	-16.66	-58.5564	68.5004	8.85503	-40.6569
				49.9667	62.7126	61.9287	-20.5839	-53.4839	63.7676	20.5837	-27.46
				50.2374	62.3546	61.8658	-24.3201	-47.7136	57.8317	31.7243	-13.4206
				50.5343	61.9142	61.7448	-27.8637	-41.5788	50.7086	41.953	0.80445
				50.9665	61.4254	61.5755	-31.2451	-35.0406	42.6951	51.069	14.6849
				51.3831	60.9028	61.4013	-34.6011	-28.3549	34.1251	58.8652	27.7068
				51.8832	60.3754	61.0674	-37.8657	-21.6617	25.0622	65.347	39.7007
				52.3779	59.8673	60.5689	-41.0697	-15.1546	15.8828	70.4773	50.4277
				52.9143	59.3689	59.935	-44.223	-8.74818	6.71916	73.9435	59.639
				53.3934	58.914	59.2189	-47.3458	-2.69868	-2.22711	75.4062	66.9741
				53.8204	58.5123	58.314	-50.4382	3.19583	-10.7812	74.7597	71.9189
				54.1954	58.222	57.2687	-53.4444	8.88856	-19.0491	72.0143	74.0283
				54.5495	57.9801	56.0395	-56.2681	14.2866	-27.036	67.3186	73.0266
				54.737	57.7478	54.6411	-58.9447	19.4365	-34.6839	60.8792	68.6012
				54.8723	57.5397	53.1264	-61.4137	24.377	-42.0031	52.6907	60.948
				54.9452	57.3171	51.578	-63.7203	29.0383	-48.8771	43.2198	50.5231
				55.0234	57.0316	49.9907	-65.7176	33.5755	-55.2317	32.9008	37.888
				55.065	56.63	48.4035	-67.4463	37.9265	-60.9238	22.142	23.785
				55.0598	56.1267	46.7583	-68.9114	42.1224	-65.7043	11.2877	8.89743
				55.0598	55.5218	45.1662	-70.0824	46.264	-69.5945	0.47585	-6.10666
				55.1848	54.854	43.6612	-70.9544	50.297	-72.3081	-10.0339	-20.549
				55.3307	54.0652	42.1757	-71.5932	54.2216	-73.7762	-20.0932	-34.0267
				55.5181	53.2136	40.632	-71.9531	58.0296	-73.7284	-29.6171	-46.1052
				55.7004	52.3087	39.0255	-72.1204	61.512	-71.9901	-38.4415	-56.5619
				56.065	51.3456	37.3753	-72.0697	64.754	-68.5769	-46.4179	-64.9782
				56.4451	50.4021	35.6139	-71.8567	67.6314	-63.5473	-53.2972	-71.0202
				56.8513	49.3084	33.7895	-71.4006	70.1443	-56.9012	-59.1854	-74.11
				57.2991	48.3794	31.7765	-70.6857	72.1919	-49.052	-64.0031	-73.5747
				57.7523	47.4406	29.6619	-69.6769	73.8128	-40.1004	-67.4268	-69.3772
				58.1585	46.555	27.4407	-68.3538	74.9762	-30.4651	-69.3666	-61.8301
				58.5646	45.6549	25.0889	-66.7062	75.7439	-20.4483	-69.5733	-51.2885
				58.8251	44.8662	22.6597	-64.8457	75.8991	-10.4049	-67.8827	-38.3196
				59.101	44.0774	20.1821	-62.5745	75.457	-0.56294	-64.2734	-23.713
				59.2417	43.4386	17.6126	-59.8877	74.4178	8.85503	-58.5442	-8.24783
				59.3198	42.6257	15.1108	-56.9068	72.7657	18.0345	-50.8486	7.06366
				59.2833	41.7934	12.667	-53.637	70.4002	26.7476	-41.6639	21.7763
				59.1948	40.9175	10.1459	-50.1137	67.4762	34.9254	-31.2231	35.3441
				59.0489	40.0174	7.80377	-46.4079	64.0559	42.4989	-20.0932	47.3537
				58.8824	38.9915	5.5294	-42.3877	60.1393	49.4472	-8.68243	57.572
				58.7313	37.8012	3.40506	-38.2308	55.9201	55.6163	2.50572	65.7922
				58.6063	36.514	1.31942	-34.0536	51.3519	61.0858	13.2804	71.3677
				58.549	35.1928	-0.65975	-29.7749	46.6518	65.6544	23.3927	73.8216
				58.575	33.7944	-2.57119	-25.4658	41.8509	69.4015	32.8955	72.7775
				58.7573	32.3088	-4.34713	-21.0807	36.8872	72.2581	41.6033	68.5269
				58.9709	30.9345	-6.17145	-16.6093	31.7296	74.0918	49.6062	61.3508
				59.226	29.4005	-8.03932	-12.1938	26.6805	74.9186	56.6975	51.4294
				59.4656	27.9246	-9.85398	-7.75298	21.4763	74.7491	62.7713	39.3084
				59.7728	26.4729	-11.7073	-3.36787	16.2101	73.3658	67.716	25.7513
				60.0176	25.026	-13.5849	1.01218	10.7965	70.7264	71.373	11.7064
				60.2467	23.6227	-15.5496	5.20465	5.33647	66.8787	73.5248	-2.28012
				60.3717	22.2967	-17.4997	9.27546	-0.23997	61.7908	74.0971	-15.8585
				60.4863	20.8354	-19.4885	13.2246	-5.739	55.8389	72.9947	-28.6738
				60.5176	19.5821	-21.4339	17.0267	-11.4008	49.0763	70.1275	-40.3601
				60.4446	18.3142	-23.4421	20.692	-16.8375	41.5767	65.5748	-50.6208
				60.2988	17.0367	-25.3487	24.2153	-22.2201	33.6269	59.2839	-59.2649
				60.0958	15.706	-27.2262	27.5814	-27.3699	25.4862	51.4611	-66.123
				59.8405	14.4526	-29.0312	30.9881	-32.357	17.1971	42.4725	-70.4584
				59.5333	13.0107	-30.7587	34.334	-37.026	8.93984	32.6411	-71.9477
				59.2208	11.5541	-32.3944	37.5835	-41.4701	0.66665	22.1737	-70.2146
				58.924	10.0007	-33.9477	40.8736	-45.3559	-7.53234	11.3301	-65.1797
				58.7001	8.3893	-35.3801	44.042	-49.001	-15.4505	0.67195	-57.0761
				58.5334	6.72466	-36.8221	47.17	-52.4447	-22.971	-9.74241	-46.2536
				58.4188	5.15196	-38.1383	50.1964	-55.4539	-30.1843	-19.7487	-33.4224
				58.3824	3.34215	-39.3916	53.1114	-58.2383	-36.8834	-29.3468	-19.3936
				58.4396	1.62429	-40.6207	55.788	-60.565	-43.0418	-38.4415	-4.80818
				58.4865	-0.11294	-41.7869	58.2621	-62.6281	-48.6969	-46.8949	9.54402
				58.5907	-1.80178	-43.0306	60.4926	-64.5128	-53.7212	-54.336	23.2338
				58.6948	-3.43253	-44.2936	62.5153	-66.157	-58.0353	-60.9715	35.8211
				58.7782	-5.01976	-45.5372	64.2136	-67.2584	-61.74	-66.3351	47.1206
				58.8407	-6.63116	-46.8728	65.6229	-68.2046	-64.7663	-70.1986	56.9731
				58.8615	-8.0345	-48.2181	66.7077	-68.7165	-67.2307	-72.4564	65.0289
				58.773	-9.36523	-49.5875	67.5443	-68.9104	-68.9798	-72.6313	70.8006
				58.6323	-10.6282	-51.0247	68.1425	-68.732	-70.0131	-70.4479	74.0071
				58.3616	-11.8816	-52.5394	68.4517	-68.0805	-70.257	-66.0011	74.1819
				58.0699	-13.0284	-53.904	68.4923	-66.8396	-69.7057	-59.4081	71.1451
				57.7731	-14.1269	-55.1815	68.4264	-64.9394	-68.1741	-50.9388	64.8064
				57.32	-15.3463	-56.3961	68.1171	-62.2791	-65.5877	-40.9113	55.6534
				56.8409	-16.5658	-57.4945	67.6254	-58.7889	-61.8089	-29.5429	44.1261
				56.4503	-17.8723	-58.4962	66.9562	-54.531	-56.9965	-17.5492	30.9664
				56.0388	-19.1498	-59.3673	66.0639	-49.4199	-51.1083	-5.50247	16.7731
				55.7212	-20.4951	-59.9867	65.0044	-43.5875	-44.2714	6.33227	2.27253
				55.3359	-21.9371	-60.5674	63.6813	-37.1501	-36.6766	17.8013	-11.9737
				55.0286	-23.3453	-61.1287	61.9729	-30.3948	-28.573	28.6873	-25.3824
				54.8516	-24.7438	-61.5933	59.9552	-23.368	-20.162	38.7996	-37.8109
				54.6901	-26.181	-62.0384	57.5067	-16.2248	-11.6504	47.9791	-48.84
				54.4818	-27.4924	-62.353	54.7133	-9.25238	-3.10161	56.0509	-58.2791
				54.4088	-28.8424	-62.7643	51.4841	-2.45819	5.28288	63.1051	-65.8792
				54.2942	-30.1007	-63.166	47.8746	4.01793	13.4023	68.7601	-71.4018
				54.2371	-31.2959	-63.6643	43.9153	10.176	21.2781	72.947	-74.2585
				54.0183	-32.4525	-64.1483	39.6469	15.9852	28.8728	75.4222	-73.9087
				53.2631	-35.6995	-66.1517	20.5146	36.8096	56.6868	69.9685	-44.8915
				52.8075	-36.1568	-66.3888	17.7288	38.8999	59.4879	65.7948	-37.4159
				52.5219	-36.535	-66.7388	15.2271	40.9358	62.1899	61.0399	-29.7054
				52.1878	-36.9273	-66.8714	12.6632	43.311	64.4036	56.1397	-22.0754
				51.8415	-37.2915	-66.9308	10.188	45.127	66.3031	50.9883	-14.6035
				51.5741	-37.6979	-66.959	7.80446	46.9259	67.9095	45.6374	-7.39013
				51.2218	-38.1964	-67.0082	5.43785	48.7226	69.1099	40.167	-0.41454
				50.5552	-38.9948	-67.1001	0.6928	52.3137	71.9136	29.6361	13.6408
				49.9875	-39.7933	-67.0566	-3.84947	55.827	73.6573	18.7553	27.0073
				49.3522	-40.645	-66.8147	-8.17882	59.1232	74.1979	7.86395	39.2501
				48.8001	-41.5595	-66.4904	-12.3409	62.0704	73.6148	-3.05391	50.1362
				48.3263	-42.5564	-66.084	-16.2698	65.0409	71.8182	-13.5531	59.4375
				47.7689	-43.5338	-65.6436	-20.0415	67.7866	68.7442	-23.5699	66.9582
				47.368	-44.4339	-65.0242	-23.6104	70.1133	64.4884	-32.9773	72.1467
				47.0712	-45.4259	-64.337	-27.0779	72.1841	58.9288	-41.6162	74.4575
				46.7691	-46.4421	-63.6257	-30.4542	73.7275	52.2297	-49.3382	73.6467
				46.5659	-47.4245	-62.8998	-33.8406	74.8677	44.5501	-56.1115	69.8996
				46.3421	-48.2955	-62.1595	-37.075	75.3794	36.1125	-61.6287	63.3753
				46.0868	-49.0358	-61.4045	-40.3245	75.333	27.2087	-65.964	54.3443
				45.8734	-49.7279	-60.6302	-43.5284	74.6427	18.0187	-68.7624	43.0926
				45.5869	-50.3521	-59.8947	-46.6868	73.363	8.74374	-69.727	30.3781
				45.1703	-50.8844	-59.1302	-49.7994	71.4317	-0.45164	-68.7253	16.911
				44.686	-51.3586	-58.3365	-52.7955	68.8723	-9.38202	-65.5771	3.31131
				44.0975	-51.7215	-57.48	-55.6699	65.5993	-18.0208	-60.1342	-10.0975
				43.4726	-52.1135	-56.6768	-58.4226	61.6749	-26.2729	-52.6029	-22.9551
				42.78	-52.5394	-55.6703	-61.0334	57.2619	-34.3606	-43.2698	-34.9807
				42.0665	-52.9603	-54.4169	-63.4566	52.2361	-42.0719	-32.5586	-45.8879
				41.3061	-53.425	-53.1588	-65.677	46.8457	-49.3275	-21.0206	-55.4648
				40.5563	-53.9282	-51.7796	-67.6542	41.1452	-55.8995	-9.14882	-63.33
				39.8011	-54.4315	-50.236	-69.3626	35.2042	-61.7665	2.64882	-69.2023
				39.0564	-55.0314	-48.581	-70.8073	29.1856	-66.6531	13.9482	-72.467
				38.3481	-55.6896	-46.7035	-72.024	23.2524	-70.469	24.6117	-72.8274
				37.7077	-56.2703	-44.8405	-72.967	17.2494	-72.9918	34.5438	-69.8065
				37.1347	-56.9623	-43.0209	-73.6564	11.4868	-74.1736	43.6173	-63.5473
				36.6452	-57.5769	-40.9885	-74.1026	5.9026	-73.8239	51.7951	-54.2247
				36.1244	-58.1962	-38.9706	-74.3358	0.396	-71.7728	59.0348	-42.4907
				35.7026	-58.8205	-37.0882	-74.4068	-4.95561	-67.8985	65.0396	-28.9176
				35.3536	-59.2657	-35.0219	-74.3205	-10.183	-62.4607	69.7142	-14.3798
				34.9527	-59.6625	-32.9654	-74.0366	-15.2864	-55.5974	72.804	0.44405
				34.4944	-60.0689	-30.9523	-73.5348	-20.2579	-47.4408	74.2085	14.7962
				33.9372	-60.2819	-28.8909	-72.8352	-25.2138	-38.2401	73.7845	28.3005
				33.3383	-60.4851	-26.9214	-71.8973	-30.1932	-28.3822	71.5372	40.5274
				32.7082	-60.6206	-24.9567	-70.6553	-34.932	-18.3282	67.2073	51.265
				31.927	-60.6738	-22.8275	-69.1345	-39.632	-8.31143	61.0541	60.3544
				31.0573	-60.79	-20.8725	-67.3246	-44.1381	1.45634	53.2049	67.2814
				30.1199	-60.8577	-18.8837	-65.1296	-48.5202	10.9008	44.0253	71.6274
				29.1773	-60.9109	-16.8367	-62.605	-52.5997	19.9425	33.9025	72.9577
				28.2138	-61.0174	-14.756	-59.69	-56.4234	28.486	23.1119	70.9543
				27.1515	-61.1674	-12.5929	-56.415	-59.8592	36.5207	11.9979	65.5325
				26.0943	-61.3561	-10.3669	-52.7802	-62.9849	43.9512	1.03234	56.9254
				25.1205	-61.6271	-8.10707	-48.8362	-65.5288	50.4595	-9.66821	45.6736
				24.1518	-61.9417	-5.80852	-44.4916	-67.6849	56.4643	-19.8706	32.4874
				23.2978	-62.2465	-3.48093	-39.9088	-69.2981	61.6423	-29.5854	18.1087
				22.4228	-62.6143	-1.1485	-35.1182	-70.5004	66.0677	-38.8496	3.17352
				21.6678	-62.9143	1.12586	-30.2007	-71.1363	69.6664	-47.2818	-11.5497
				20.9334	-63.1805	3.4099	-25.2681	-71.2604	72.3269	-54.8819	-25.4991
				20.3398	-63.3934	5.5778	-20.4166	-70.8804	74.0441	-61.4591	-38.256
				19.7252	-63.5482	7.66828	-15.5498	-70.0039	74.8338	-66.7484	-49.5607
				19.1263	-63.6547	9.65713	-10.8504	-68.4992	74.3515	-70.6174	-59.1113
				18.3191	-63.6209	11.5202	-6.32338	-66.4905	72.7085	-72.7374	-66.4993
				17.6681	-63.5047	13.3396	-1.94841	-63.8613	69.7565	-72.7268	-71.3912
				16.9286	-63.3208	15.1059	2.27448	-60.6504	65.506	-70.4584	-72.9865
				16.184	-63.0547	16.7512	6.32501	-56.7336	60.1902	-66.0064	-71.0308
				15.2621	-62.7014	18.4014	10.2235	-52.212	53.8461	-59.4239	-65.4765
				14.3144	-62.3046	20.003	14.051	-47.1939	46.7866	-51.0607	-56.6891
				13.2885	-61.8885	21.6484	17.7922	-41.7338	39.1282	-41.0862	-45.2361
				12.351	-61.5497	23.284	21.427	-35.9557	31.0564	-29.9935	-31.6894
				11.2157	-61.2255	24.9196	25.1024	-29.9217	22.7568	-18.2488	-16.786
				10.0961	-60.9545	26.56	28.6663	-23.7325	14.4624	-6.43526	-1.41092
				9.03889	-60.7319	28.273	32.2707	-17.5279	6.06197	5.14509	13.5825
				8.05463	-60.577	30.1021	35.9258	-11.2146	-2.19001	16.3385	27.7068
				7.13806	-60.4174	31.9265	39.444	-4.97883	-10.1823	27.055	40.5645
				6.33087	-60.2915	33.7509	42.8761	1.20261	-17.8831	37.04	51.9381
				5.62782	-60.1948	35.5994	46.2929	7.29082	-25.197	46.1984	61.5151
				5.06017	-60.0641	37.4092	49.5273	13.3405	-32.0551	54.2595	68.9297
				4.45608	-59.8851	39.1852	52.645	19.2194	-38.4998	61.1971	73.3658
				3.90926	-59.6576	40.8981	55.5701	24.8424	-44.3139	67.1118	74.5953
				3.43535	-59.377	42.4901	58.2621	30.1551	-49.5555	71.6433	72.4966
				2.96145	-58.985	43.9999	60.6802	35.1964	-54.2618	74.6749	67.2603
				2.44068	-58.4721	45.3404	62.8346	39.8344	-58.3693	75.9892	59.1884
				1.89386	-57.7995	46.6615	64.6598	44.1855	-61.899	75.4327	48.4243
				1.26892	-57.0348	47.8663	66.1197	48.1254	-64.8299	73.0531	35.6621
				0.68045	-56.2703	49.0423	67.2654	51.7863	-67.1194	68.8873	21.8558
				-0.03822	-55.4186	50.1166	68.0512	55.0746	-68.9162	62.8879	7.72615
				-0.84021	-54.4799	51.2005	68.5125	58.0374	-70.0397	55.4308	-6.31336
				-1.68908	-53.5411	52.3328	68.7255	60.69	-70.4266	46.7283	-19.8706
				-2.52753	-52.6265	53.4507	68.7051	63.2106	-69.9072	37.0666	-32.6063
				-3.43888	-51.7215	54.5782	68.401	65.4675	-68.5186	26.9808	-44.0648
				-4.34503	-50.8263	55.7396	67.8687	67.3986	-66.1019	16.6672	-54.0498
				-5.24598	-49.9553	56.9396	67.1235	69.1128	-62.6463	6.24747	-62.3866
				-6.00631	-49.0842	58.1832	66.1603	70.7104	-57.9717	-3.77999	-68.5822
				-6.70935	-48.2762	59.3108	64.9081	72.1065	-52.1895	-13.7386	-72.2286
				-7.39157	-47.4535	60.4237	63.2656	73.231	-45.4693	-23.3261	-72.8804
				-7.9488	-46.6454	61.5706	61.1668	73.9214	-38.0441	-32.3042	-70.1933
				-8.4227	-45.8227	62.6207	58.6574	74.1153	-29.9935	-40.6993	-64.2257
				-8.77163	-44.9518	63.6273	55.6613	73.7896	-21.5612	-48.347	-55.1681
				-9.11013	-44.0081	64.4257	52.1228	72.8665	-12.9436	-55.0356	-43.6089
				-9.4278	-43.0161	65.0692	48.1483	70.9741	-4.35238	-60.8815	-30.3221
				-9.76631	-41.9273	65.6016	43.8038	68.3759	4.0851	-65.4552	-15.9327
				-10.2454	-40.7659	65.921	39.1754	65.072	12.247	-68.7889	-1.24662
				-12.0994	-34.9204	66.0904	19.237	46.7449	42.6633	-69.3772	52.4946
				-12.5368	-33.8195	65.8871	16.3803	44.0032	45.891	-65.6858	57.5216
				-12.8163	-33.0686	65.7515	13.9968	41.0443	49.0815	-61.5987	61.8438
				-13.1748	-32.3375	65.6076	11.5188	38.0719	52.0123	-56.7356	65.5444
				-13.5284	-31.594	65.4061	9.10208	34.942	54.6835	-51.2058	68.4177
				-13.9343	-30.8217	65.0741	6.73987	31.9687	57.1135	-45.3553	70.3518
				-14.3179	-30.0523	64.9386	4.36312	29.0926	59.3316	-39.422	71.0656
				-15.0783	-28.528	64.6289	-0.46811	23.2834	63.8842	-28.3822	73.4399
				-15.8229	-27.0714	64.358	-5.04587	17.5208	67.6736	-16.7754	72.804
				-16.6197	-25.6051	64.0337	-9.55265	11.8358	70.5462	-4.98838	69.0198
				-17.3072	-24.1437	63.7531	-13.8618	6.35244	72.4594	6.57077	62.0982
				-18.0102	-22.7259	63.4676	-18.0847	1.15599	73.3552	17.5469	52.4152
				-18.5883	-21.3516	63.3127	-22.1098	-4.03271	73.175	27.8553	40.6281
				-19.1038	-20.0354	63.0079	-25.9119	-9.06625	71.7863	37.4217	27.479
				-19.4944	-18.6562	62.6207	-29.4758	-13.9601	69.1894	46.1824	13.4448
				-19.8486	-17.3207	62.0787	-32.8876	-18.8075	65.3523	53.8408	-0.79613
				-20.1766	-15.9899	61.5416	-36.3348	-23.4144	60.2908	60.5876	-14.6342
				-20.5151	-14.5914	60.7819	-39.6909	-27.9207	54.0635	66.1313	-27.6561
				-20.7703	-13.1639	59.964	-42.9404	-32.3802	46.7602	70.2494	-39.6022
				-21.2546	-11.6638	58.9237	-46.2102	-36.6227	38.6407	72.7562	-50.2604
				-21.7182	-10.0572	57.7575	-49.4343	-40.873	29.8374	73.4612	-59.2756
				-22.2598	-8.49421	56.3783	-52.6282	-44.9914	20.7322	72.2475	-66.4993
				-22.8429	-6.85376	54.9411	-55.7763	-48.9157	11.4043	69.1258	-71.4124
				-23.4522	-5.18428	53.2765	-58.6761	-52.7239	2.14002	63.9265	-73.3628
				-24.0563	-3.52448	51.5828	-61.3781	-56.4002	-7.01295	56.7293	-72.1067
				-24.7438	-1.89856	49.7488	-63.852	-59.7352	-15.8956	47.9261	-67.4534
				-25.4104	-0.29199	47.8615	-66.042	-62.8142	-24.5186	37.8191	-59.7155
				-26.2072	1.1549	45.8582	-68.004	-65.4279	-32.7812	26.8907	-49.3912
				-27.03	2.6163	43.9129	-69.6465	-67.5918	-40.7576	15.4852	-36.8939
				-27.7955	3.92768	41.9386	-71.0001	-69.2362	-48.2676	3.9685	-22.881
				-28.4257	5.18099	39.9642	-72.1052	-70.4073	-55.1628	-7.52175	-8.26903
				-29.2017	6.31334	37.9995	-72.967	-71.051	-61.1783	-18.3707	6.45947
				-29.9672	7.4602	35.9768	-73.5754	-71.175	-66.1813	-28.7479	20.6792
				-30.4672	8.46673	33.9299	-73.986	-70.7873	-70.1139	-38.4627	33.9661
				-30.8786	9.49744	31.9556	-74.138	-69.81	-72.7691	-47.409	46.0552
				-31.217	10.533	29.8699	-74.2445	-68.2899	-73.9881	-55.396	56.5809
				-31.5712	11.5927	27.7746	-74.057	-66.2346	-73.5535	-62.1587	65.3416
				-31.9826	12.6573	25.6454	-73.6362	-63.5123	-71.4495	-67.4428	71.7334
				-32.2743	13.7994	23.3856	-72.9974	-60.123	-67.5593	-71.1845	75.1624
				-32.4565	14.893	21.1209	-72.1204	-56.1131	-62.111	-72.9653	75.2367
				-32.8367	16.1173	18.8466	-70.9443	-51.4752	-55.1574	-72.4406	72.0143
				-33.2689	17.4045	16.4512	-69.4843	-46.3718	-46.9374	-69.4727	65.7498
				-33.7741	18.6578	14.0897	-67.5275	-40.6714	-37.7101	-64.1727	56.6339
				-34.3104	19.9401	11.6363	-65.3424	-34.6993	-27.884	-56.7316	45.133
				-34.951	21.3048	9.22161	-62.8128	-28.5178	-17.6711	-47.409	31.9309
				-35.6332	22.6017	6.90371	-59.9181	-22.2046	-7.73904	-36.56	17.8066
				-36.5445	23.884	4.60515	-56.7193	-15.9456	2.01283	-24.6776	3.53921
				-37.3049	25.0744	2.35014	-53.2466	-9.69448	11.4043	-12.3605	-10.3254
				-38.0653	26.1874	0.19676	-49.5509	-3.51303	20.3929	-0.14954	-23.7713
				-38.7944	27.3535	-1.83565	-45.7083	2.50551	28.8464	11.8283	-36.1573
				-39.5078	28.3504	-3.79547	-41.6984	8.49308	36.8758	23.2019	-47.2712
				-40.1172	29.2118	-5.7311	-37.6072	14.3952	44.1525	33.9926	-56.811
				-40.6848	30.0006	-7.62801	-33.4502	20.0415	50.8888	43.7815	-64.5436
				-41.0337	30.7845	-9.37975	-29.202	25.6722	56.9095	52.4999	-69.9019
				-41.4138	31.5539	-11.1315	-24.9589	31.2022	62.1565	59.9834	-72.6313
				-41.7003	32.2604	-12.9703	-20.6903	36.4606	66.6295	66.3804	-71.9583
				-41.9815	32.8411	-14.8963	-16.4624	41.5097	70.2601	71.214	-67.8191
				-42.1846	33.6105	-16.7884	-12.2851	46.2253	72.8517	74.4151	-60.3833
				-42.3721	34.4041	-18.6708	-8.0825	50.4445	74.4628	75.719	-50.0272
				-42.5804	35.309	-20.6064	-3.96606	54.493	74.9452	75.0988	-37.3604
				-42.8616	36.2769	-22.6823	0.04391	58.0685	74.2085	72.5284	-23.1884
				-43.1897	37.2495	-24.7245	4.00826	61.2174	72.2369	68.14	-8.33264
				-43.6168	38.3721	-26.7181	7.84079	63.9861	68.9615	61.902	6.52837
				-44.0542	39.4996	-28.6779	11.6531	66.2353	64.4354	54.2012	20.5944
				-44.5906	40.5836	-30.5797	15.3336	68.1433	58.7804	45.3132	33.5209
				-45.1947	41.6337	-32.5057	18.9582	69.8651	52.1661	35.5349	45.1118
				-45.8561	42.6983	-34.3396	22.3903	71.0594	44.8733	25.3166	55.2294
				-46.5279	43.579	-36.0527	25.8983	71.8972	37.0507	14.9606	63.2535
				-47.1685	44.45	-37.6883	29.3862	72.3857	28.9205	4.62039	69.0569
				-47.7465	45.1807	-39.1642	32.8689	72.5874	20.5414	-5.52897	72.0673
				-48.2621	45.8679	-40.5772	36.2553	72.409	12.178	-15.3656	72.0143
				-48.762	46.4825	-41.9902	39.6722	71.9049	3.8837	-24.7465	68.6065
				-49.2151	47.1018	-43.2919	42.942	70.8269	-4.21459	-33.486	61.8013
				-49.5172	47.5809	-44.5743	46.2473	69.3843	-12.0479	-41.5579	52.0123
				-49.8244	48.147	-45.8179	49.289	67.4607	-19.5367	-48.8453	40.0663
				-50.0275	48.6794	-46.9406	52.0925	64.8625	-26.5909	-55.221	26.5568
				-50.1994	49.26	-48.2278	54.7388	61.5741	-33.1522	-60.733	12.1463
				-50.4024	49.8746	-49.4908	57.1213	57.704	-39.2471	-65.1956	-2.52921
				-50.517	50.5472	-50.7828	59.2658	53.1512	-44.7326	-68.4286	-16.8603
				-50.5066	51.2441	-52.1038	61.1769	48.0867	-49.7409	-70.2782	-30.216
				-50.7148	51.9941	-53.4878	62.8043	42.4637	-54.2194	-70.416	-42.3793
				-50.9909	52.8797	-54.8524	64.1578	36.3986	-58.1096	-68.7571	-52.9898
				-51.3137	53.7169	-56.3526	65.3593	29.9612	-61.5493	-65.2061	-61.8089
				-51.6002	54.5782	-57.7414	66.3023	23.4851	-64.4112	-59.583	-68.4762
				-52.0324	55.483	-59.0818	67.0981	16.9236	-66.6848	-51.9935	-72.4087
				-52.6001	56.325	-60.3351	67.6811	10.432	-68.4762	-42.8034	-72.907
				-53.3292	57.2154	-61.4723	68.112	4.09551	-69.5998	-32.4208	-69.8331
				-53.8916	58.009	-62.4643	68.4264	-2.04723	-69.9814	-21.4288	-63.3141
				-54.4019	58.6139	-63.3595	68.6089	-7.91061	-69.568	-10.1293	-53.7584
				-54.9175	59.2092	-64.129	68.5733	-13.3708	-68.1795	1.15424	-41.7487
				-55.5164	59.7028	-64.7773	68.3655	-18.5827	-65.7149	11.982	-27.8788
				-55.9643	60.0318	-65.2806	67.8992	-23.4611	-62.1641	22.2373	-12.8481
				-56.2559	60.3028	-65.6774	67.0626	-28.1688	-57.3516	31.8779	2.36792
				-56.4955	60.4141	-65.9871	65.9575	-32.5431	-51.5217	40.8454	17.1282
				-56.7039	60.5157	-66.2582	64.3606	-36.6925	-44.7696	49.0444	31.0776
				-56.8131	60.627	-66.5581	62.3987	-40.6247	-37.1961	56.3794	43.6438
				-56.9538	60.7141	-66.7614	60.1124	-44.3864	-29.0236	62.5858	54.6358
				-56.9746	60.8399	-67.0178	57.2228	-48.0936	-20.5755	67.6683	63.932
				-57.0007	61.0529	-67.255	53.9327	-51.6768	-12.0373	71.214	70.8589
				-57.0527	61.29	-67.555	50.2978	-55.035	-3.5998	73.1591	74.8763
				-57.8131	62.8385	-68.9971	32.296	-67.7547	28.7881	66.5553	63.2906
				-58.1229	63.0079	-69.0986	29.6701	-68.7863	32.3496	62.7156	56.7611
				-58.2262	63.1208	-69.1664	26.9967	-69.9445	35.837	58.1215	49.9596
				-58.4054	63.2619	-69.2511	24.4003	-70.7679	38.9997	53.0419	42.6261
				-58.6442	63.3737	-69.3087	21.8275	-71.5333	42.1068	47.4863	35.1765
				-58.9371	63.3861	-69.268	19.3376	-72.0165	45.0809	41.779	27.7864
				-59.2035	63.4385	-69.268	16.8493	-72.2299	47.8678	36.0172	20.5361
				-59.6722	63.5594	-69.2245	11.9065	-72.8813	53.5811	25.0729	6.33227
				-60.1097	63.5594	-69.0889	7.15134	-72.9434	58.7221	13.6461	-7.64364
				-60.5784	63.516	-68.8519	2.51275	-72.2841	63.1953	2.18773	-21.1585
				-61.021	63.2982	-68.4696	-1.92812	-70.9425	67.0323	-9.10642	-33.661
				-61.3492	62.974	-67.9179	-6.15608	-68.7087	70.0904	-19.9872	-44.8545
				-61.5939	62.6256	-67.4146	-10.2624	-65.6917	72.3005	-30.3698	-54.5374
				-61.6928	62.132	-66.6839	-14.1507	-61.8292	73.5301	-40.111	-62.5774
				-61.8387	61.5416	-65.8855	-17.9325	-57.1912	73.7103	-49.0095	-68.5452
				-61.9064	60.9997	-64.9806	-21.7143	-51.9096	72.7722	-56.8746	-72.096
				-61.9168	60.4092	-64.0612	-25.2934	-46.0228	70.6946	-63.4095	-72.6472
				-61.8543	59.9011	-63.0595	-28.8371	-39.7949	67.4192	-68.455	-69.9708
				-61.8491	59.4511	-62.1159	-32.3856	-33.4273	62.9355	-71.672	-64.1356
				-61.8231	59.0156	-61.0465	-35.8684	-26.9357	57.0367	-72.6313	-55.3748
				-61.9012	58.6768	-60.0641	-39.2853	-20.6612	50.0779	-70.9883	-44.1178
				-61.9533	58.3817	-59.0479	-42.6615	-14.5419	42.1386	-66.6689	-31.0535
				-62.0782	58.0769	-57.9978	-45.8807	-8.61641	33.4679	-59.938	-16.9239
				-62.2761	57.7671	-56.8219	-49.0948	-2.88481	24.299	-51.1613	-2.57161
				-62.599	57.4768	-55.6654	-52.1415	2.6218	14.8174	-40.4714	11.4202
				-62.9271	57.0752	-54.3686	-54.9652	8.2526	5.19279	-28.2763	24.564
				-63.1927	56.717	-52.9265	-57.652	13.4336	-4.22519	-15.3922	36.4465
				-63.4583	56.2041	-51.2958	-60.1006	18.5058	-13.4099	-2.36492	47.1206
				-63.6406	55.6138	-49.5537	-62.3008	23.4696	-22.3245	10.339	56.3689
				-63.8488	54.9217	-47.7245	-64.2424	28.41	-30.868	22.5977	63.9213
				-63.9113	54.1088	-45.8276	-65.8444	33.2032	-39.1093	34.1357	69.359
				-63.9009	53.17	-43.7807	-67.2689	37.9963	-46.7995	44.6878	72.3005
				-63.7916	52.1974	-41.6902	-68.4957	42.4326	-53.8114	53.8938	72.3482
				-63.6822	51.065	-39.6094	-69.4133	46.9698	-59.9751	61.8384	69.4385
				-63.5468	49.894	-37.5237	-70.1331	51.2122	-65.1797	68.1983	63.3383
				-63.3853	48.7326	-35.4671	-70.6502	55.2841	-69.2076	72.7245	54.4079
				-63.1146	47.4938	-33.4106	-71.0001	58.8828	-71.9371	75.1042	43.1137
				-62.8906	46.2937	-31.3975	-71.1977	62.1093	-73.225	75.1624	30.3197
				-62.6771	45.0984	-29.4764	-71.1775	64.9324	-72.907	72.6874	16.4763
				-62.5001	43.9322	-27.6181	-70.9544	67.3832	-70.8453	68.0023	2.26722
				-62.4167	42.7806	-25.7987	-70.5235	69.3222	-66.9605	61.1653	-11.7829
				-62.3386	41.6531	-24.0808	-69.8898	70.9586	-61.3691	52.4523	-25.1016
				-62.3334	40.4481	-22.4065	-69.0128	72.0522	-54.4685	42.2764	-37.4663
				-62.4272	39.3254	-20.8048	-67.8773	72.8278	-46.2589	31.1519	-48.4636
				-62.6198	38.1592	-19.1644	-66.4172	73.2078	-36.9734	19.492	-58.0778
				-62.7864	36.9397	-17.461	-64.648	73.0604	-27.0255	7.89045	-65.8209
				-63.0417	35.7107	-15.7044	-62.4579	72.4322	-16.9239	-3.5521	-71.2746
				-63.3124	34.4138	-13.9478	-59.9383	71.2999	-6.89635	-14.5336	-73.6807
				-63.5624	33.054	-12.0364	-57.0639	69.6712	2.79192	-25.0115	-72.6155
				-63.8229	31.6507	-10.0233	-53.8347	67.6701	12.3371	-34.6203	-68.0363
				-63.9894	30.1071	-7.90867	-50.2151	64.9478	21.4901	-43.2432	-60.2773
				-64.078	28.5585	-5.78432	-46.3115	61.6982	30.0654	-50.8328	-49.6349
				-64.1457	26.9326	-3.65513	-42.109	58.0762	38.1265	-57.3622	-36.7296
				-64.0832	25.2824	-1.51143	-37.663	53.9733	45.6736	-62.641	-22.1336
				-63.9009	23.6179	0.70486	-33.0396	49.5525	52.5105	-66.5312	-6.86985
				-63.7083	21.9387	2.83889	-28.2997	44.9068	58.6955	-68.6564	8.34624
				-63.3645	20.3563	4.91001	-23.5648	39.7646	64.0803	-69.0434	23.0217
				-63.0677	18.8271	6.87467	-18.8603	34.638	68.5482	-67.4639	36.632
				-62.7552	17.3271	8.84417	-14.2166	29.3873	72.2103	-63.632	48.8112
				-62.4897	15.9867	10.7218	-9.6946	23.8884	74.7968	-57.569	59.3262
				-62.2917	14.6559	12.5074	-5.34497	18.2499	76.2755	-49.2905	67.7849
				-62.099	13.4364	14.23	-1.13729	12.5571	76.5033	-39.5439	73.6148
				-61.9948	12.3041	15.9044	2.89297	6.60841	75.4698	-28.6207	76.1853
				-62.1042	11.1572	17.4867	6.87759	0.84584	73.0902	-16.9768	75.1942
				-62.1459	10.0878	19.103	10.7203	-4.90125	69.2849	-5.06788	70.8907
				-62.3959	9.03773	20.7434	14.5123	-10.7104	64.2022	6.67676	63.4867
				-62.547	7.95378	22.35	18.2739	-16.2637	58.0066	17.902	53.2896
				-62.7031	6.76821	24.0388	21.9138	-21.6307	50.9259	28.3799	40.8242
				-62.9062	5.5294	25.6696	25.6145	-26.734	43.2303	38.2379	26.8907
				-63.0469	4.24706	27.3875	29.3253	-31.4264	35.0261	47.2848	12.3582
				-63.099	2.89696	29.2263	32.9855	-35.9635	26.5992	55.3831	-2.05222
				-63.1563	1.43072	31.0604	36.6508	-40.1672	18.167	62.2942	-15.9964
				-62.9479	-0.07907	32.8362	40.2146	-43.9365	9.77722	67.8379	-29.0925
				-62.7604	-1.67112	34.6992	43.677	-47.5662	1.57824	71.8182	-40.9165
				-62.4792	-3.19058	36.4559	47.1446	-50.8315	-6.39286	73.9541	-51.209
				-62.2501	-4.72941	38.256	50.3384	-53.9492	-13.9718	74.2085	-59.8427
				-61.9533	-6.22468	39.9109	53.4307	-56.8501	-21.1478	72.3747	-66.4146
				-61.5626	-7.6522	41.4595	56.2748	-59.4715	-27.847	68.458	-70.4479
				-61.1825	-8.97811	42.9112	58.9464	-61.9922	-34.1008	62.3684	-71.5395
				-60.8908	-10.3137	44.2855	61.3747	-64.2258	-39.8196	54.3443	-69.16
				-60.6201	-11.5041	45.4856	63.5799	-66.1725	-45.13	44.8575	-63.6374
				-60.4273	-12.709	46.6711	65.4556	-67.9099	-49.8894	34.2576	-54.9614
				-60.2139	-13.8075	47.6825	67.0779	-69.2283	-54.1929	22.9157	-43.6249
				-60.1149	-14.9108	48.6503	68.3452	-70.2986	-58.0089	11.2877	-30.3803
				-60.0785	-15.9415	49.5601	69.3946	-71.1441	-61.3266	-0.32974	-16.0493
				-60.0889	-17.0449	50.4456	70.1906	-71.2913	-64.0985	-11.4384	-1.33142
				-60.1253	-18.0707	51.307	70.7178	-70.9657	-66.3774	-21.9428	12.8883
				-60.2139	-19.2321	52.2264	70.9561	-69.9962	-68.0629	-31.8855	26.3978
				-60.2815	-20.3403	53.1023	70.9561	-68.2589	-69.091	-41.0967	38.5188
				-60.2867	-21.5307	54.0604	70.7583	-65.7537	-69.2871	-49.476	49.2829
				-60.2035	-22.7984	55.0378	70.3476	-62.3799	-68.6246	-56.8323	58.4094
				-60.1566	-24.134	55.9863	69.7242	-57.9978	-66.9658	-62.959	65.6331
				-60.042	-25.4696	56.9396	68.7255	-52.972	-64.2469	-67.7502	70.4826
				-59.8337	-26.8585	57.8591	67.3567	-47.3414	-60.3567	-71.0255	72.5443
				-59.5108	-28.1989	58.7059	65.5976	-41.0048	-55.2157	-72.2815	71.4313
				-59.1045	-29.5731	59.5043	63.3467	-34.3348	-49.0679	-71.2746	67.0801
				-58.74	-31.0152	60.2011	60.5788	-27.339	-42.0296	-67.8561	59.4428
				-58.3599	-32.2056	60.8206	57.243	-20.6457	-34.2652	-62.2011	49.2087
				-57.8911	-33.3815	61.3868	53.3852	-13.8283	-26.0344	-54.5215	36.9128
				-57.4433	-34.4655	61.8126	49.071	-7.18158	-17.5068	-45.0611	23.1383
				-56.1361	-38.0029	62.3981	29.3862	16.8849	15.9517	3.48621	-34.6892
				-56.0632	-38.4093	62.3473	27.0263	19.5723	19.6059	9.47778	-40.7364
				-55.9661	-38.7593	62.2514	24.418	22.0425	23.3591	15.4199	-46.561
				-55.8901	-39.1799	62.1863	21.9872	24.3635	26.9238	21.2105	-51.8941
				-55.9247	-39.5203	62.1407	19.45	26.5269	30.324	26.7995	-56.5928
				-55.8992	-39.8771	62.0537	16.9658	28.8741	33.5739	32.1826	-60.4609
				-55.8862	-40.3014	61.9868	14.4412	31.1789	36.6956	37.1354	-63.436
				-55.8237	-41.1482	61.8755	9.48838	35.7548	43.1297	47.0781	-69.7853
				-55.7612	-42.0483	61.7788	4.6318	40.1369	49.0974	55.9343	-73.4316
				-55.7143	-43.0112	61.7303	-0.01693	44.4181	54.5669	63.5397	-73.5535
				-55.6518	-43.9936	61.7739	-4.68593	48.6218	59.5277	69.6293	-70.1245
				-55.454	-45.0727	61.7303	-9.11668	52.7246	63.9265	73.8745	-63.3671
				-55.2144	-46.1711	61.7109	-13.4207	56.4785	67.8962	75.8726	-53.541
				-54.9072	-47.2793	61.6771	-17.4712	60.0151	71.0073	75.5917	-41.1816
				-54.4853	-48.3971	61.5948	-21.4001	63.2727	73.2651	72.857	-27.0149
				-54.0322	-49.4424	61.3964	-25.2529	66.2509	74.7597	67.7849	-11.8518
				-53.5011	-50.4779	61.0625	-29.0652	68.787	75.2314	60.6301	3.35901
				-52.8917	-51.4457	60.5302	-32.6949	70.8035	74.59	51.4824	18.1246
				-52.3033	-52.3652	59.9544	-36.3095	72.3935	72.8676	40.8295	32.127
				-51.7252	-53.2313	59.2044	-39.8683	73.4406	69.6929	29.2545	44.6826
				-51.168	-53.9863	58.2945	-43.3916	73.999	65.4159	17.1548	55.6004
				-50.6889	-54.6105	57.1865	-46.8388	73.9757	59.8721	5.12388	64.764
				-50.2149	-55.2008	56.0057	-50.3621	73.3785	53.0777	-6.64195	71.6804
				-49.8348	-55.7187	54.7282	-53.5052	72.1996	45.2549	-18.0263	75.7826
				-49.5328	-56.1687	53.3006	-56.552	70.5165	36.685	-28.6207	76.5987
				-49.2567	-56.5993	51.8876	-59.33	68.2287	27.4366	-38.3302	74.0494
				-49.0953	-57.0252	50.4166	-61.8496	65.3124	17.8968	-46.9956	68.458
				-48.8714	-57.4849	48.9116	-64.1055	61.9464	8.25615	-54.4049	60.0206
				-48.6787	-57.9833	47.4309	-66.0319	58.084	-1.33142	-60.5794	49.0708
				-48.4286	-58.5205	45.8969	-67.5071	53.7406	-10.6805	-65.3122	36.3458
				-48.0433	-59.1011	44.3919	-68.8962	49.0329	-19.6744	-68.402	22.4441
				-47.6736	-59.7254	42.9112	-69.9506	43.9218	-28.3982	-69.515	8.33035
				-47.2257	-60.3544	41.3143	-70.7871	38.5702	-36.6501	-68.4869	-5.51837
				-46.5851	-61.0222	39.6883	-71.3701	33.1101	-44.3616	-65.0842	-18.7947
				-45.9655	-61.6514	37.9947	-71.7858	27.2855	-51.4211	-59.4028	-31.1065
				-45.2832	-62.261	36.1172	-71.9987	21.4608	-57.6113	-51.527	-42.231
				-44.6114	-62.8079	34.2686	-72.0392	15.6439	-62.8265	-41.7168	-52.004
				-43.8875	-63.2531	32.3137	-71.8821	9.7805	-66.9552	-30.5075	-60.0176
				-43.1063	-63.6595	30.1845	-71.5831	4.10325	-69.7853	-18.5032	-66.1761
				-42.3409	-63.945	27.9488	-71.0659	-1.62836	-71.2163	-6.15966	-70.204
				-41.6534	-64.1531	25.6309	-70.2903	-7.24351	-71.1368	5.94537	-71.4071
				-41.0076	-64.1919	23.2259	-69.1801	-12.7812	-69.3878	17.6477	-69.5893
				-40.3879	-64.1967	20.8498	-67.8062	-18.2104	-65.9111	28.6767	-64.5543
				-39.8463	-64.1144	18.3335	-66.0167	-23.6008	-60.7596	38.8951	-56.5355
				-39.3985	-64.008	15.735	-63.928	-28.7117	-54.1452	48.1911	-45.9992
				-38.9714	-63.9693	13.2574	-61.3072	-33.8617	-46.2007	56.3636	-33.5603
				-38.586	-63.8967	10.8185	-58.3465	-38.647	-37.2438	63.2694	-19.8282
				-38.2372	-63.8386	8.40381	-55.0463	-43.1454	-27.5449	68.6541	-5.63497
				-37.883	-63.8531	6.09075	-51.4774	-47.3801	-17.5387	72.062	8.33035
				-37.5185	-63.8676	3.93252	-47.6297	-51.3433	-7.51114	73.3287	21.6067
				-37.0342	-63.9789	1.87592	-43.6805	-54.9731	2.26722	72.2846	33.8494
				-36.5134	-64.1047	-0.14197	-39.564	-58.2849	11.8123	68.6912	44.8998
				-35.9196	-64.1676	-2.05824	-35.5237	-61.1933	21.013	62.5751	54.5987
				-35.279	-64.2935	-3.91645	-31.4174	-63.7371	29.7844	54.2913	62.7818
				-34.4927	-64.4193	-5.70206	-27.301	-65.9786	38.1054	44.0625	68.8131
				-33.6595	-64.5354	-7.478	-23.1744	-67.8246	45.875	32.604	72.433
				-32.7534	-64.6515	-9.35071	-19.1238	-69.5386	52.9716	20.2816	72.963
				-31.8576	-64.6855	-11.1895	-15.048	-70.5623	59.2626	7.47706	70.4561
				-30.9567	-64.6515	-13.0332	-11.0329	-71.2526	64.8381	-5.17917	64.6156
				-30.2172	-64.5113	-14.935	-7.02804	-71.4931	69.5234	-17.2524	55.8336
				-29.3163	-64.3225	-16.8803	-3.08904	-71.2604	73.2333	-28.6685	44.5076
				-28.5455	-64.008	-18.8643	0.79419	-70.5004	75.8037	-39.2206	31.3797
				-27.7643	-63.6402	-20.9451	4.5659	-69.0421	77.1552	-48.7393	17.0222
				-27.1394	-63.2095	-22.9097	8.27677	-66.5836	77.1817	-57.039	2.36263
				-26.5717	-62.7062	-24.8938	11.9319	-63.6752	75.9045	-63.8017	-12.2386
				-26.0405	-62.261	-26.7665	15.4603	-59.9678	73.1061	-68.9638	-26.1244
				-25.4312	-61.8158	-28.5957	19.0545	-55.3144	68.8556	-72.324	-38.9503
				-24.973	-61.361	-30.3378	22.6387	-50.0946	63.3595	-73.4211	-50.4299
				-24.6085	-60.9545	-31.9878	26.1264	-44.2312	56.7929	-71.9371	-60.1501
				-24.1918	-60.6642	-33.4638	29.66	-38.011	49.3889	-67.9833	-67.7502
				-23.671	-60.3787	-34.959	33.1984	-31.4264	41.3965	-61.6129	-72.9123
				-23.1242	-60.185	-36.3672	36.6862	-24.6866	33.0546	-53.2495	-74.7514
				-22.5045	-59.9383	-37.7512	40.1588	-17.9001	24.5693	-43.1266	-72.8169
				-21.8274	-59.7593	-39.0675	43.4996	-11.2766	16.153	-31.6735	-67.2626
				-21.114	-59.5367	-40.3159	46.663	-4.68416	7.84805	-19.5102	-58.3799
				-20.2339	-59.2898	-41.5354	49.7047	1.72212	-0.28204	-7.11895	-46.7147
				-19.4162	-58.8785	-42.7354	52.5436	8.05099	-8.12063	4.92249	-32.8554
				-18.4581	-58.4333	-43.9597	55.1848	13.9919	-15.5724	16.4551	-17.5334
				-17.5206	-57.9059	-45.2276	57.608	19.7313	-22.5576	27.4313	-1.73952
				-16.6145	-57.2574	-46.505	59.8032	25.2224	-29.0712	37.6761	13.6991
				-15.7553	-56.459	-47.8261	61.6637	30.3645	-35.2139	46.9668	28.3694
				-15.0053	-55.6315	-49.2198	63.367	35.1499	-40.9113	55.1393	41.6086
				-14.2658	-54.6686	-50.5892	64.8372	39.5707	-46.1317	62.0557	53.1571
				-13.6044	-53.7153	-52.007	66.0792	43.6736	-50.8646	67.8115	62.8666
				-13.1253	-52.6314	-53.4007	67.1082	47.4817	-55.1363	71.9665	70.2494
				-12.5264	-51.5184	-54.6975	67.9549	50.9098	-58.8833	74.2509	74.5953
				-12.1411	-50.4586	-55.8929	68.6798	53.9888	-62.2224	74.447	75.4805
				-11.7348	-49.423	-57.0445	69.3338	56.7964	-64.9093	72.486	72.8198
				-11.3182	-48.3584	-58.1091	69.8204	59.3869	-67.0346	68.4316	67.1065
				-10.7558	-47.3665	-59.0527	70.2463	61.6982	-68.5981	62.4108	58.42
				-10.2506	-46.3551	-59.8657	70.4998	63.6991	-69.4143	54.5458	47.1153
				-9.70903	-45.4211	-60.5577	70.5505	65.4985	-69.4408	45.2019	33.9555
				-9.17784	-44.5114	-61.1868	70.3528	67.0341	-68.5928	34.7293	19.7729
				-8.51645	-43.5967	-61.7384	69.8711	68.314	-66.6478	23.6842	5.41538
				-7.78215	-42.6193	-62.2224	69.0043	69.2446	-63.6374	12.3901	-8.62943
				-7.0062	-41.6272	-62.6579	67.8129	69.6945	-59.4664	1.07474	-22.07
				-6.34481	-40.645	-63.2241	66.0336	69.7022	-54.0816	-9.93851	-34.3712
				-5.52198	-39.5707	-63.6838	63.8131	69.299	-47.7164	-20.6338	-45.3155
				-4.67313	-38.4383	-64.1095	61.1618	68.2906	-40.4767	-30.7142	-54.7336
				-3.94925	-37.2092	-64.5935	58.0541	66.7627	-32.6275	-40.0156	-62.3654
				-1.12664	-31.4652	-66.4227	42.0903	56.0287	1.07474	-69.4514	-75.276
				-0.87146	-30.7709	-66.6429	39.5707	53.5583	5.24844	-71.2693	-71.8443
				-0.57983	-29.9522	-66.8291	37.0039	51.1062	9.00167	-72.4812	-67.0771
				-0.30642	-28.9671	-66.99	34.3808	48.5229	12.7054	-73.1706	-60.8443
				-0.11321	-28.2473	-67.0798	31.8276	45.7785	16.2855	-73.2504	-53.9215
				0.07027	-27.5416	-67.2018	29.3329	43.026	19.7296	-72.5615	-46.6166
				0.24821	-26.8971	-67.2211	26.7804	40.3385	23.08	-71.052	-39.3054
				0.64399	-25.4841	-67.3131	21.7414	35.0336	29.9435	-68.5558	-25.9972
				0.99292	-24.1196	-67.2647	16.753	29.6665	36.4199	-63.8176	-11.8412
				1.41995	-22.8517	-67.0807	11.9065	24.2219	42.5732	-56.9912	2.46332
				1.89907	-21.7919	-66.7518	7.24259	18.8393	48.3554	-48.2358	16.2855
				2.36776	-20.5677	-66.3404	2.68511	13.5266	53.7984	-37.9486	29.1219
				2.97187	-19.4547	-65.813	-1.79125	8.29921	58.8122	-26.5379	40.8508
				3.63324	-18.3223	-65.1839	-5.95331	3.04841	63.3172	-14.6661	51.1962
				4.35191	-17.2094	-64.487	-10.0697	-2.13255	67.2497	-2.8048	60.0842
				5.20599	-16.1012	-63.8144	-14.0392	-7.18932	70.5462	8.72254	66.9741
				5.99236	-14.9398	-62.9676	-17.9376	-12.2538	73.1485	19.6668	71.4101
				6.75269	-13.7543	-62.2272	-21.8158	-17.2564	74.818	29.8957	72.9577
				7.61718	-12.5784	-61.3755	-25.5977	-22.1736	75.5388	39.3774	71.4101
				8.43479	-11.2573	-60.4706	-29.3237	-27.083	75.1942	48.0586	66.5553
				9.20034	-9.92172	-59.5899	-33.1208	-32.0235	73.758	55.7806	58.6478
				9.919	-8.52324	-58.685	-36.7556	-36.8244	71.0921	62.2942	48.0215
				10.5231	-7.02797	-57.6833	-40.4614	-41.6097	67.1224	67.3928	35.4607
				11.0699	-5.52785	-56.8267	-43.9289	-46.1625	61.7325	70.8483	21.6808
				11.5647	-3.88742	-55.7912	-47.2494	-50.6918	55.1976	72.433	7.16966
				11.9865	-2.33891	-54.7315	-50.4027	-54.942	47.4915	71.9348	-7.28855
				12.3458	-0.90655	-53.5507	-53.3379	-58.882	38.9321	68.9669	-21.2486
				12.6531	0.5984	-52.2732	-56.0095	-62.4265	29.6944	63.7835	-34.297
				13.0176	2.05497	-50.8506	-58.4885	-65.6994	20.1015	56.4325	-46.0628
				13.4186	3.45345	-49.3214	-60.5213	-68.507	10.2436	47.1842	-56.3128
				13.8613	4.77936	-47.6132	-62.4427	-70.9268	0.61895	36.526	-64.7927
				14.304	5.98429	-45.6873	-64.1105	-72.6331	-8.82022	24.7972	-71.0202
				14.856	7.1505	-43.7564	-65.5858	-73.905	-17.9467	12.4431	-74.444
				15.4444	8.40381	-41.7628	-66.7923	-74.7195	-26.6492	0.02536	-74.4493
				16.1736	9.49744	-39.7303	-67.7961	-74.8591	-34.9171	-12.2652	-70.8559
				16.9078	10.6056	-37.6835	-68.5565	-74.4713	-42.692	-23.9727	-63.9448
				17.6525	11.6944	-35.5446	-69.2105	-73.6802	-49.7039	-35.0284	-54.1346
				18.4754	12.8267	-33.4347	-69.6211	-72.3539	-55.9631	-45.2466	-41.8017
				19.3554	13.9833	-31.4749	-69.8746	-70.702	-61.2789	-54.3148	-27.6827
				20.1262	15.2705	-29.3941	-69.905	-68.507	-65.4552	-62.005	-12.6362
				20.8605	16.5722	-27.4295	-69.8086	-65.746	-68.508	-68.0416	2.54812
				21.5323	18.0191	-25.4019	-69.459	-62.5815	-70.2835	-72.0431	17.2024
				22.1937	19.432	-23.4711	-68.8354	-58.9363	-70.6279	-73.739	31.0034
				22.7249	20.8498	-21.5016	-68.0141	-54.6551	-69.303	-72.5572	43.4741
				23.1832	22.3742	-19.3918	-66.9039	-49.893	-66.2821	-68.4709	54.3073
				23.5581	23.8405	-17.248	-65.4084	-44.5493	-61.6499	-61.7771	63.4072
				23.7716	25.2438	-15.2496	-63.5631	-38.7867	-55.4755	-52.7619	70.3925
				24.1049	26.5696	-13.0768	-61.3122	-32.7061	-47.9231	-41.7964	74.5742
				24.433	27.8036	-10.9428	-58.7268	-26.3075	-39.1994	-29.3363	75.719
				24.7559	28.965	-8.61034	-55.832	-19.7227	-29.6331	-16.0017	73.5195
				25.1257	30.1021	-6.38437	-52.4659	-13.0295	-19.5314	-2.58751	68.421
				25.5371	31.0506	-4.20679	-48.7906	-6.27416	-9.45092	10.4397	60.5929
				26.0214	32.0523	-1.95178	-44.8668	0.31067	0.53945	22.9634	50.2368
				26.7661	32.8943	0.4	-40.6743	6.7247	10.2489	34.6392	37.9305
				27.4379	33.7025	2.68404	-36.2587	13.0147	19.7093	45.1702	24.5746
				28.0785	34.5009	4.96323	-31.6456	19.0332	28.8252	54.3443	10.8319
				28.7658	35.3429	7.10211	-27.012	24.8812	37.4853	62.0822	-2.7677
				29.5522	36.1461	9.21677	-22.3632	30.3956	45.4617	68.2248	-15.8745
				30.2761	37.0221	11.2104	-17.7804	35.5377	52.8709	72.4436	-28.2656
				31.0052	37.8447	13.0977	-13.2737	40.4239	59.5064	74.3092	-39.528
				31.6666	38.8561	14.9221	-8.86319	44.9688	65.3046	73.7686	-49.4177
				32.2603	39.8868	16.6786	-4.64031	49.1259	70.0427	70.7741	-57.8445
				32.8592	40.8885	18.3529	-0.61513	52.9651	73.7739	65.6014	-64.5436
				33.3487	41.9434	20.0418	3.36443	56.3622	76.3338	58.3776	-68.9585
				33.7445	43.037	21.6484	7.21724	59.4877	77.5474	49.3094	-70.7658
				34.2184	44.1016	23.2645	11.0194	62.2798	77.4202	38.8898	-69.4567
				34.5257	45.1517	24.8954	14.8114	64.6299	75.8938	27.6804	-64.9889
				34.8121	46.0711	26.4922	18.4867	66.8946	72.8728	16.1213	-57.4524
				35.0829	46.9518	28.0843	22.1874	68.8956	68.5216	4.69989	-47.091
				35.4057	47.818	29.7683	25.8983	70.5709	62.8083	-6.57836	-34.8111
				35.7235	48.5341	31.4765	29.6194	72.0135	56.0933	-17.4644	-21.1638
				36.1088	49.1584	33.2185	33.31	73.0761	48.5462	-27.7569	-6.83805
				36.4682	49.7197	35.0042	36.9194	73.8827	40.4215	-37.2491	7.44526
				37.0046	50.1843	36.7317	40.4124	74.4875	32.0211	-45.819	21.1668
				37.5774	50.6392	38.5076	43.8698	74.4022	23.5676	-53.3608	33.8972
				38.2128	51.065	40.2739	47.17	73.7662	15.1461	-59.7685	45.2974
				38.8169	51.486	41.9918	50.3079	72.5951	6.87286	-64.904	55.4627
				39.5407	51.9216	43.4822	53.304	70.8501	-1.20422	-68.5716	63.8577
				40.2438	52.4586	44.9387	56.0974	68.3449	-8.92092	-70.4054	69.9579
				40.8895	53.0442	46.2502	58.703	65.1961	-16.2561	-70.2888	73.3021
				41.4676	53.6684	47.518	61.1466	61.1243	-23.236	-67.9833	73.4506
				41.9988	54.3556	48.66	63.2909	56.5249	-29.7973	-63.3565	70.2335
				42.4674	55.0427	49.7343	65.1971	51.3364	-35.9452	-56.5672	63.5768
				42.8946	55.7831	50.7021	66.8243	45.6668	-41.6268	-47.7482	53.8991
				43.1757	56.5622	51.7522	68.2134	39.4854	-46.9161	-37.3233	41.8153
				43.4101	57.2203	52.7393	69.3693	33.0946	-51.7285	-25.9549	28.0249
				43.5975	57.8494	53.6733	70.3375	26.6262	-56.0426	-14.0194	13.2804
				43.7642	58.4542	54.675	71.0017	20.1268	-59.7949	-2.06811	-1.77662
				43.9205	58.9382	55.7251	71.4224	13.7437	-62.959	9.54402	-16.5952
				44.1392	59.4172	56.8186	71.6911	7.57001	-65.6354	20.5573	-30.4917
				44.3631	59.7124	57.9075	71.7773	1.6368	-67.7713	31.014	-43.1107
				44.66	59.9447	58.9623	71.61	-3.924	-69.1811	40.5168	-54.1876
				45.0349	60.1721	60.0657	71.2044	-9.24464	-69.8331	49.2405	-63.2452
				45.4463	60.2883	61.1448	70.4694	-14.4254	-69.6263	56.8989	-69.9867
				45.967	60.3608	62.0787	69.4453	-19.2032	-68.4603	63.3701	-73.7656
				46.5607	60.4432	62.9304	68.036	-23.8565	-66.3138	68.5216	-73.9298
				47.1337	60.5157	63.6369	66.0893	-28.3162	-62.9431	72.0037	-70.257
				47.7064	60.6609	64.2127	63.6357	-32.6517	-58.4329	73.4929	-63.0226
				48.269	60.8012	64.716	60.5686	-36.9252	-52.8362	73.228	-52.7407
				48.8262	60.9802	65.0596	56.954	-41.0823	-46.3437	70.843	-40.005
				50.7478	62.0594	65.2096	38.861	-57.1138	-14.6183	44.444	22.8893
				50.8389	62.3134	65.4975	36.3415	-59.0139	-10.3334	38.1371	29.864
				50.9301	62.4433	65.5596	33.68	-60.6968	-6.3328	31.8673	36.6408
				51.0395	62.6183	65.3621	31.1161	-62.2984	-2.43116	25.5975	43.0621
				51.0467	62.6488	65.257	28.5344	-63.7481	1.38638	19.6467	48.6882
				51.0273	62.8158	65.1757	26.0149	-64.9949	5.01966	13.8369	53.5211
				51.0499	62.8675	64.9918	23.5258	-66.1415	8.56885	8.21905	57.5084
				51.1228	63.0804	64.8225	18.5425	-68.5691	15.8669	-3.2023	66.073
				51.1905	63.1821	64.5466	13.5795	-70.3684	22.7249	-14.1679	72.0884
				51.2791	63.2595	64.2224	8.75331	-71.7489	29.3074	-24.6034	75.0246
				51.352	63.2305	64.0192	4.02853	-72.3694	35.6144	-34.4242	74.4151
				51.5446	63.1869	63.8111	-0.59992	-72.3307	41.6403	-43.593	70.5992
				51.8154	62.9836	63.4965	-5.12191	-71.7412	47.4227	-51.8874	63.7518
				52.1383	62.8143	63.2255	-9.50195	-70.3994	52.8709	-59.1537	54.2224
				52.5029	62.5239	62.8287	-13.811	-68.22	57.8635	-65.1797	42.3506
				52.8986	62.2045	62.5094	-17.9782	-65.4589	62.4956	-69.6846	29.1802
				53.3829	61.8755	61.9674	-22.0338	-61.8138	66.6189	-72.4511	15.1884
				53.9089	61.5755	61.2561	-26.0235	-57.6722	70.0321	-72.9493	1.30794
				54.4036	61.3238	60.3851	-29.9219	-52.8712	72.751	-70.9566	-12.2016
				54.9089	61.0964	59.4124	-33.7697	-47.5198	74.6112	-66.5206	-24.985
				55.289	60.9464	58.28	-37.5717	-41.8036	75.4275	-59.8055	-36.7085
				55.6379	60.8544	57.0412	-41.2776	-35.8859	75.1995	-51.0077	-47.001
				55.9608	60.8206	55.4541	-44.8921	-29.8209	73.8163	-40.4449	-56.0479
				56.1118	60.7722	53.8862	-48.4002	-23.8411	71.1715	-28.4564	-63.2717
				56.1743	60.6996	52.1538	-51.736	-17.8148	67.2178	-15.8268	-68.349
				56.1847	60.6222	50.3682	-54.8638	-12.0135	61.8649	-3.10161	-70.7498
				56.1222	60.4721	48.4809	-57.7839	-6.19658	55.2983	9.43803	-70.0927
				56.0857	60.2011	46.5743	-60.4453	-0.47271	47.624	21.6172	-66.1866
				55.9869	59.8286	44.571	-62.8128	5.18905	39.0434	33.1923	-59.477
				55.7473	59.3641	42.5531	-64.8051	10.8508	29.8216	43.7445	-49.8204
				55.6223	58.7785	40.5642	-66.5084	16.4893	20.181	53.1466	-37.8956
				55.6118	58.1203	38.6141	-67.9076	21.9805	10.5033	61.2236	-24.3967
				55.7108	57.3364	36.4946	-69.0483	27.4561	0.89454	67.8326	-10.23
				55.8671	56.4799	34.4622	-69.8949	32.5905	-8.48633	72.6715	3.9738
				56.0805	55.5605	32.3621	-70.5235	37.7326	-17.4591	75.3109	17.6264
				56.367	54.5878	30.2813	-70.9645	42.5102	-25.9389	75.5122	30.5741
				56.9086	53.6152	28.1521	-71.3244	46.869	-34.0267	73.3499	42.3187
				57.346	52.6474	25.9261	-71.4766	51.1346	-41.6268	68.7601	52.712
				57.7106	51.6747	23.6614	-71.4917	55.0591	-48.6227	62.0027	61.4727
				57.9449	50.7312	21.4403	-71.2737	58.5416	-54.8978	53.1996	68.2248
				58.1532	49.802	19.1272	-70.8378	61.8145	-60.3303	42.8382	72.5973
				58.2835	48.9358	16.7754	-70.1433	64.4903	-64.7451	31.401	74.0707
				58.4085	48.0406	14.3559	-69.104	66.9256	-68.0999	19.423	72.3958
				58.3355	47.1502	11.9654	-67.6845	69.1128	-70.2199	7.34456	67.4935
				58.2835	46.2695	9.50228	-65.9153	70.6174	-70.9407	-4.44248	59.5224
				58.148	45.3162	7.13114	-63.6746	71.8815	-70.1298	-15.8268	48.9384
				58.0178	44.3919	4.8229	-61.0942	72.8201	-67.6176	-26.5537	36.3882
				57.8044	43.3661	2.51468	-58.0931	73.4172	-63.2982	-36.3958	22.513
				57.5648	42.1998	0.27902	-54.7725	73.7275	-57.4683	-45.1778	8.07064
				57.4189	41.0239	-1.85016	-51.1429	73.6422	-50.2816	-52.7779	-6.40345
				57.2366	39.7077	-3.90193	-47.3203	73.0993	-41.8706	-59.1696	-20.3794
				57.1013	38.2753	-5.80852	-43.351	72.2306	-32.442	-64.2469	-33.4543
				57.0857	36.7801	-7.7635	-39.3207	70.7027	-22.4198	-67.623	-45.2572
				57.143	34.9799	-9.68945	-35.179	68.6164	-12.1803	-69.091	-55.5338
				57.2835	33.3443	-11.5283	-31.022	65.9406	-2.07342	-68.4709	-63.9501
				57.5023	31.6991	-13.3284	-26.865	62.7064	7.89045	-65.5347	-70.1881
				57.6637	30.0344	-15.1383	-22.8246	58.6346	17.653	-60.2242	-73.702
				57.898	28.4037	-17.0303	-18.7994	54.3999	27.1556	-52.6188	-73.8609
				58.148	26.8213	-18.9127	-14.7033	49.6998	36.0967	-42.8935	-70.5432
				58.346	25.2824	-20.7854	-10.7136	44.6741	44.4176	-31.9015	-63.9766
				58.471	23.9469	-22.692	-6.79484	39.4001	52.0495	-20.0084	-54.4314
				58.5282	22.5388	-24.6712	-2.99273	33.8779	58.8546	-7.69664	-42.4801
				58.5178	21.1548	-26.7229	0.76884	28.0921	64.764	4.55679	-28.7056
				58.4136	19.8676	-28.7263	4.52535	22.5234	69.6453	16.3491	-13.8975
				58.2887	18.5852	-30.6184	8.26156	16.5281	73.3499	27.5373	1.01114
				58.0907	17.2835	-32.5298	11.8254	10.4631	75.8991	37.7608	15.6071
				57.8044	15.9188	-34.2864	15.445	4.51421	77.1181	47.2795	29.4506
				57.5491	14.6027	-36.0284	19.0393	-1.24062	76.9379	55.7754	41.9319
				57.2523	13.209	-37.6544	22.6031	-6.88673	75.3161	62.946	52.8656
				57.0075	11.7524	-39.1158	26.1822	-12.3624	72.2581	68.5588	62.114
				56.82	10.1701	-40.5772	29.741	-17.5356	67.7796	72.3853	69.2849
				56.6221	8.54414	-42.0047	33.1833	-22.4451	61.9763	73.9858	73.8375
				56.466	6.93274	-43.2774	36.6609	-27.0054	55.1976	73.3127	75.2207
				56.4347	5.3552	-44.6033	40.0169	-31.2557	47.6558	70.1381	73.2386
				56.3357	3.6954	-45.8131	43.236	-35.4283	39.5682	64.5096	68.3891
				56.4139	2.02592	-47.0326	46.3284	-39.3683	31.1836	56.6127	60.7625
				56.5545	0.38548	-48.1938	49.213	-43.0136	22.7249	46.829	50.4859
				56.5753	-1.13398	-49.423	51.9302	-46.7286	14.3086	35.5932	38.3756
				56.7002	-2.60506	-50.6231	54.5106	-50.1489	6.10967	23.5252	24.9668
				56.7419	-4.00839	-51.9055	56.8273	-53.4218	-1.87202	11.0386	11.0704
				56.7002	-5.29074	-53.1539	58.8855	-56.6173	-9.62581	-1.38443	-2.67231
				56.7471	-6.49567	-54.5089	60.7764	-59.5491	-17.0298	-13.3146	-16.044
				56.6221	-7.64253	-55.7912	62.4595	-62.217	-23.9781	-24.5929	-28.6949
				56.3722	-8.68292	-57.122	63.9246	-64.6446	-30.6294	-35.1079	-40.1746
				56.1534	-9.7572	-58.3269	65.1363	-66.5449	-36.8621	-44.7113	-50.4618
				55.8202	-10.7782	-59.4738	66.2516	-68.2123	-42.6497	-53.2548	-59.0847
				55.4764	-11.7993	-60.5141	67.2147	-69.3912	-48.0238	-60.4998	-65.7892
				55.1744	-12.8349	-61.4578	68.112	-70.1047	-52.8679	-66.2768	-70.1192
				54.7422	-13.9381	-62.2562	68.8877	-70.2986	-57.1662	-70.469	-71.3806
				54.3203	-15.0415	-62.9482	69.5315	-69.8721	-61.0192	-72.7215	-69.4727
				53.9766	-16.2222	-63.5386	70.079	-68.7165	-64.2415	-72.7691	-64.3317
				53.6746	-17.4417	-64.0128	70.5404	-66.886	-66.7484	-70.31	-55.8995
				53.435	-18.7143	-64.3854	70.7583	-64.2025	-68.5452	-65.4765	-44.7802
				53.2788	-20.0547	-64.6564	70.7025	-60.8675	-69.6263	-58.4382	-31.6152
				53.1277	-21.4048	-64.937	70.3882	-56.7802	-69.8224	-49.5873	-17.1941
				53.0705	-22.7259	-65.1064	69.7596	-51.9406	-69.1017	-39.1358	-2.42321
				53.0913	-24.0276	-65.2903	68.7051	-46.4572	-67.289	-27.5608	12.2311
				53.1174	-25.2519	-65.4596	67.1844	-40.4773	-64.3423	-15.4558	26.2176
				53.1225	-26.3745	-65.5904	65.2478	-34.2882	-60.3303	-3.356	38.9162
				53.1433	-27.444	-65.7985	62.8195	-27.8043	-55.3484	8.49994	50.1839
				52.6434	-30.9232	-66.7952	49.4006	-1.574	-27.4177	52.0495	81.5435
				52.443	-31.3298	-66.8291	47.1117	1.46632	-23.1884	56.3901	81.3024
				52.206	-31.6572	-66.9759	44.7991	4.36174	-18.8971	60.1989	79.6391
				51.9325	-32.1173	-67.134	42.321	7.09897	-14.7667	63.4483	76.563
				51.6738	-32.4408	-67.222	39.8334	9.58814	-10.7229	66.2437	72.1648
				51.4404	-32.8202	-67.2413	37.341	12.2429	-6.85837	68.5835	66.4997
				51.1749	-33.217	-67.2259	34.8359	14.7676	-3.1228	70.3925	59.9834
				50.6696	-34.0929	-67.2211	29.9336	20.0493	4.46139	74.129	49.0125
				50.1697	-34.9397	-67.1195	25.001	25.2069	11.7912	75.8779	35.8634
				49.675	-35.8978	-66.8485	20.0836	30.1784	18.8773	75.4327	21.3311
				49.2844	-36.827	-66.4565	15.298	35.212	25.5339	72.8251	6.33757
				48.8991	-37.9012	-65.9339	10.6138	40.2687	31.8673	68.087	-8.75663
				48.5345	-38.99	-65.3387	6.1273	45.0463	37.9569	61.3085	-23.1406
				48.269	-40.0885	-64.6758	1.68135	49.7232	43.8664	52.6165	-36.3375
				48.0762	-41.124	-63.8724	-2.61758	54.0819	49.5214	42.6368	-48.1139
				47.9512	-42.1838	-63.0353	-6.87596	58.1925	54.8372	31.6765	-58.0672
				47.8731	-43.2145	-62.1595	-11.0076	61.9851	59.6973	20.2075	-65.8739
				47.7585	-44.2211	-61.24	-15.0581	65.3124	64.2711	8.54764	-71.4229
				47.7116	-45.1114	-60.2722	-19.0428	68.1356	68.2566	-3.0115	-73.596
				47.6336	-45.9485	-59.2802	-23.0933	70.5243	71.6433	-14.2315	-72.1173
				47.4721	-46.6986	-58.2302	-27.0222	72.4633	74.2509	-24.8737	-67.0241
				47.2586	-47.3713	-57.1945	-30.9307	73.999	75.9204	-34.8111	-58.7137
				46.941	-48.0391	-56.101	-34.6619	74.8677	76.5987	-43.8316	-47.6422
				46.5399	-48.5907	-54.988	-38.3424	75.3485	76.1429	-51.6966	-34.4401
				46.0608	-49.0842	-53.7782	-41.9061	75.2786	74.5423	-58.364	-19.7274
				45.4515	-49.6166	-52.4958	-45.3787	74.8133	71.7599	-63.7699	-4.47958
				44.8267	-50.1199	-51.1409	-48.5878	73.743	67.6577	-67.8296	10.5298
				44.3787	-50.6569	-49.6021	-51.5382	72.3548	62.2518	-70.1986	24.7972
				43.6913	-51.2618	-47.9568	-54.2758	70.4544	55.7223	-70.7075	37.9199
				42.9883	-51.8668	-46.1809	-56.7953	68.182	48.0904	-69.1387	49.5001
				42.379	-52.5684	-44.2694	-59.0613	65.3822	39.5946	-65.3652	59.4058
				41.8321	-53.3088	-42.208	-61.1145	62.1946	30.4734	-59.2968	67.308
				41.3738	-54.054	-40.1223	-62.9192	58.5183	21.0343	-51.156	72.6556
				40.9624	-54.8476	-37.998	-64.4959	54.5162	11.5156	-41.2664	74.961
				40.4313	-55.6606	-35.893	-65.8494	49.9016	2.06052	-30.1418	73.9594
				40.1448	-56.4735	-33.788	-67.056	44.8757	-7.11895	-18.2223	69.8572
				39.9626	-57.2139	-31.7168	-68.0749	39.4854	-15.8215	-6.09076	62.9037
				39.6813	-57.9156	-29.7571	-68.9114	33.6996	-24.0734	5.79168	53.3055
				39.4783	-58.535	-27.8602	-69.5045	27.6965	-31.9332	17.1335	41.6192
				39.2335	-59.0963	-26.0794	-69.8644	21.5616	-39.4326	27.8287	28.5125
				38.9262	-59.527	-24.2598	-70.118	15.3802	-46.3172	37.8033	14.7591
				38.5669	-59.8463	-22.4936	-70.1636	9.19098	-52.5341	46.9298	0.98994
				38.1295	-60.0641	-20.8	-69.8644	3.02519	-58.0247	55.0439	-12.4401
				37.5722	-60.2625	-19.1401	-69.3525	-3.03997	-62.6993	62.0557	-25.2129
				36.9994	-60.3738	-17.4029	-68.5109	-8.86447	-66.351	67.6419	-37
				36.2599	-60.4851	-15.7189	-67.4006	-14.6038	-68.9002	71.5108	-47.5839
				35.5099	-60.5529	-13.8849	-65.9407	-20.0872	-70.0874	73.3127	-56.6891
				34.7235	-60.7319	-12.0412	-64.0295	-25.4233	-69.8542	72.8994	-64.0402
				33.9007	-60.9303	-10.1734	-61.7736	-30.4723	-67.9357	70.1381	-69.3136
				33.1508	-61.1432	-8.20386	-59.1526	-35.1646	-64.1939	64.8647	-72.0643
				32.3904	-61.4239	-6.14726	-56.1261	-39.5467	-58.8516	57.1533	-71.6986
				31.6875	-61.7529	-4.0471	-52.765	-43.6107	-52.0623	47.4915	-68.1105
				31.0521	-62.1159	-1.86468	-49.039	-47.4267	-43.8846	36.1974	-61.3266
				30.4116	-62.5659	0.33709	-45.0493	-50.9943	-34.5831	23.9545	-51.6066
				29.8804	-62.9482	2.53403	-40.8213	-54.1743	-24.6034	11.1287	-39.74
				29.4116	-63.3063	4.70677	-36.4008	-57.0671	-14.2315	-1.88262	-26.2782
				28.9065	-63.6741	6.83112	-31.8889	-59.7894	-3.90719	-14.5336	-11.8836
				28.4899	-63.8967	8.90224	-27.2655	-62.3644	6.31637	-26.5644	2.59583
				28.0785	-64.0225	10.9056	-22.6725	-64.6059	16.3279	-37.8109	16.6353
				27.6253	-64.0661	12.8026	-18.1353	-66.4673	25.9738	-47.939	29.6944
				27.1462	-63.9693	14.622	-13.6793	-68.0339	35.1427	-56.8323	41.439
				26.5994	-63.7708	16.3883	-9.3296	-69.3058	43.6756	-64.1779	52.0283
				25.9693	-63.5096	18.0675	-5.11684	-70.2754	51.4558	-69.6581	61.0647
				25.2975	-63.1321	19.703	-1.02576	-70.7562	58.3298	-72.9546	68.0976
				24.5164	-62.7546	21.3386	2.90817	-70.6554	64.3135	-73.5005	72.6768
				23.6571	-62.3723	22.9356	6.8928	-70.066	69.2743	-71.0785	74.3409
				22.7562	-61.9949	24.5372	10.7405	-68.8096	73.1167	-65.7096	72.9153
				21.7718	-61.6465	26.1487	14.5984	-66.5526	75.7296	-57.7332	68.2142
				20.8032	-61.3029	27.7891	18.4158	-63.5976	77.0545	-47.4939	60.2219
				19.8866	-61.0174	29.5215	22.2179	-59.7971	76.9644	-35.4259	49.7175
				18.9805	-60.7803	31.3216	25.9896	-55.1281	75.5016	-22.1549	37.1832
				18.1368	-60.5722	33.1798	29.7562	-49.7535	72.4648	-8.39623	23.3027
				17.3505	-60.4028	35.009	33.391	-43.6262	68.1295	5.19279	8.74904
				16.6631	-60.1948	36.9011	37.0107	-37.1346	62.5222	18.2359	-5.70916
				16.0746	-59.9722	38.6819	40.534	-30.6585	55.876	30.5424	-19.6268
				15.5122	-59.7496	40.4481	43.9102	-23.9186	48.419	41.6881	-32.4314
				15.0174	-59.4786	42.0499	47.1395	-17.1478	40.4373	51.5883	-44.192
				14.5018	-59.1592	43.6274	50.2623	-10.6174	32.127	59.9887	-54.4102
				13.9966	-58.7285	45.05	53.1975	-4.18771	23.8432	66.7144	-62.7681
				13.4446	-58.1382	46.4292	55.925	1.7997	15.4163	71.5214	-68.9745
				12.7936	-57.5575	47.6487	58.5003	7.62437	7.12726	74.0971	-72.7055
				12.1219	-56.8026	48.81	60.8526	13.2086	-0.95513	73.8639	-73.0501
				11.4137	-55.9897	49.8794	62.9158	18.4593	-8.82553	71.0974	-69.9603
				10.5596	-55.0993	50.9392	64.8017	23.4541	-16.4257	65.8239	-63.4943
				9.67946	-54.1412	51.8683	66.4036	28.1774	-23.6653	58.4412	-54.1452
				8.73684	-53.2072	52.7539	67.8383	32.6758	-30.6083	49.1186	-42.3846
				7.77863	-52.2877	53.6345	69.0094	37.0346	-37.0583	38.2537	-28.6896
				6.82561	-51.3151	54.5008	69.9523	41.0909	-43.0524	26.3395	-13.8658
				5.86217	-50.4247	55.4977	70.6823	45.0851	-48.6333	14.1709	1.05354
				4.89873	-49.5634	56.3783	71.3261	48.9243	-53.6046	2.15063	15.5435
				3.95092	-48.731	57.3026	71.6961	52.5851	-58.1414	-9.63111	29.1591
				3.05518	-47.9083	58.2268	71.8787	56.1838	-61.9731	-20.9676	41.5291
				2.25319	-47.1051	59.0931	71.7925	59.5808	-65.1108	-31.5145	52.341
				1.55535	-46.3696	59.9592	71.5035	62.6754	-67.5647	-41.1869	61.3879
				0.93042	-45.6098	60.7915	70.9205	65.5993	-69.3401	-49.7781	68.3997
				0.4461	-44.8307	61.4981	69.9725	68.182	-70.2622	-57.1184	72.5071
				-0.12675	-43.9306	62.2045	68.5987	70.4157	-70.3205	-63.2664	73.3816
				-0.57983	-43.0452	62.8094	66.7788	72.2695	-69.3136	-67.7395	71.002
				-1.03811	-42.1499	63.332	64.4367	73.6577	-67.3209	-70.2622	65.5643
				-1.52764	-41.1337	63.7724	61.5166	74.5032	-64.2575	-70.6757	57.2963
				-4.15234	-35.7333	64.5999	45.1067	73.7819	-42.8511	-52.0888	4.525
				-4.69916	-35.0897	64.5999	42.7114	72.8046	-38.9	-45.5037	-2.74651
				-5.18522	-34.3896	64.5885	40.245	71.3568	-34.8623	-38.5475	-9.85725
				-5.65609	-33.6078	64.4813	37.6989	69.6285	-30.7473	-31.5543	-16.6774
				-6.16462	-32.8473	64.3831	35.2059	67.7446	-26.5644	-24.6723	-23.1735
				-6.61301	-32.1258	64.3006	32.7692	65.6653	-22.4711	-18.1119	-29.3344
				-7.09473	-31.412	64.2321	30.3544	63.5207	-18.4926	-11.751	-35.0337
				-8.11545	-30.0328	64.1111	25.4979	59.5033	-10.5904	0.98994	-46.4179
				-9.06327	-28.7311	63.9853	20.6514	55.0048	-2.8366	13.3334	-56.3341
				-9.96941	-27.3859	63.8208	15.9013	50.2816	4.69459	24.9297	-64.4906
				-10.8704	-26.1374	63.7095	11.2424	45.4574	11.8919	35.7734	-70.4743
				-11.7036	-24.9083	63.6902	6.61904	40.5014	18.7871	45.5412	-73.7232
				-12.5629	-23.6985	63.5982	2.07678	35.4679	25.4968	54.2913	-73.6807
				-13.266	-22.5226	63.4676	-2.37931	30.5196	31.8779	61.7059	-70.1139
				-13.7971	-21.371	63.2836	-6.74416	25.4551	38.0841	67.626	-63.1604
				-14.3023	-20.1127	63.0417	-11.0177	20.3595	44.0413	71.6539	-53.1965
				-14.8074	-18.9079	62.7223	-15.2964	15.2407	49.7546	73.6626	-40.8477
				-15.2396	-17.611	62.2965	-19.4686	10.0442	55.187	73.2438	-26.7658
				-15.6459	-16.2947	61.6819	-23.5191	4.71599	60.1742	70.5091	-11.8146
				-16.0625	-14.9108	60.9754	-27.5494	-0.56578	64.5996	65.3257	3.25302
				-16.651	-13.5172	60.1189	-31.5036	-6.03367	68.564	57.8582	17.7166
				-17.203	-11.9251	59.1608	-35.4122	-11.4627	71.744	48.3872	31.0193
				-17.8175	-10.3234	58.009	-39.2447	-16.8609	74.1979	37.4587	42.9229
				-18.4529	-8.65873	56.7364	-42.986	-22.2667	75.6183	25.5869	53.3002
				-19.1924	-7.01344	55.3428	-46.5346	-27.5483	76.0104	13.2063	61.9127
				-20.0047	-5.36333	53.8766	-49.9464	-32.5586	75.279	0.80445	68.2142
				-20.7911	-3.71321	52.3764	-53.2011	-37.4293	73.3976	-11.3377	71.7016
				-21.5202	-2.0776	50.8182	-56.2275	-42.0596	70.2494	-22.8385	72.0355
				-22.369	-0.57265	49.173	-58.9042	-46.3175	65.8292	-33.5868	69.0358
				-23.1659	0.88391	47.6244	-61.3122	-50.2886	60.1212	-43.4181	62.6864
				-24.0928	2.23401	46.1098	-63.3501	-53.7709	53.3215	-52.2637	53.3798
				-24.7855	3.47764	44.6097	-65.1701	-56.9276	45.5942	-59.7525	41.5767
				-25.4	4.70193	43.0032	-66.7163	-59.7584	37.146	-65.8051	28.1044
				-25.9572	5.83427	41.4353	-67.9381	-62.2247	28.1468	-69.9973	13.6514
				-26.3999	6.93758	39.7948	-68.952	-64.2957	18.8931	-71.9371	-1.04523
				-26.7905	8.04572	38.0722	-69.8138	-65.9941	9.66592	-71.2799	-15.3922
				-27.1654	9.13452	36.2042	-70.4221	-67.3747	0.57655	-67.8827	-28.9176
				-27.3685	10.2523	34.2299	-70.9595	-68.5459	-8.17894	-61.9203	-41.2293
				-27.6394	11.467	32.1394	-71.3448	-69.3679	-16.6429	-53.6365	-52.0942
				-28.0247	12.7057	29.986	-71.5831	-69.9031	-24.6935	-43.3068	-61.2312
				-28.384	14.0413	27.6197	-71.5932	-69.9884	-32.3891	-31.345	-68.3384
				-28.8372	15.4543	25.2341	-71.3853	-69.6937	-39.74	-18.4396	-73.0235
				-29.3527	16.848	22.8	-70.8986	-68.9802	-46.5981	-5.18448	-74.5923
				-29.9047	18.3529	20.2934	-70.1281	-67.6771	-52.9368	7.98055	-72.5678
				-30.4828	19.8143	17.7336	-68.8404	-65.8236	-58.5654	20.8064	-67.2202
				-31.1806	21.2273	15.1979	-67.1371	-63.1865	-63.3512	32.9644	-58.8303
				-31.8055	22.6355	12.725	-64.9623	-59.7739	-67.183	44.1208	-47.833
				-32.5294	23.9711	10.3152	-62.3514	-55.6091	-69.8807	53.9574	-34.7369
				-33.2377	25.2824	7.9925	-59.3149	-50.5833	-71.2852	62.3737	-20.3582
				-33.9303	26.4874	5.77137	-55.8878	-45.0069	-71.2534	69.1047	-5.54487
				-34.5761	27.5761	3.69056	-52.177	-38.7944	-69.6157	73.6467	9.01933
				-35.201	28.6795	1.68235	-48.2735	-32.1165	-66.0594	75.6447	22.9793
				-35.6801	29.686	-0.30166	-44.2179	-25.3225	-60.8762	74.7914	35.8529
				-36.1384	30.6345	-2.22761	-40.0811	-18.3035	-54.1558	71.2723	47.3431
				-36.5445	31.5152	-4.09549	-35.9647	-11.2922	-46.0469	65.135	57.291
				-36.8779	32.3669	-5.99724	-31.8026	-4.56013	-36.7615	56.671	65.4689
				-37.1695	33.2573	-7.88932	-27.6812	2.10229	-26.6916	46.1931	71.1557
				-37.4039	34.1863	-9.85398	-23.6003	8.36888	-16.0706	34.2099	73.8481
				-37.6018	35.1106	-11.7703	-19.5599	14.4108	-5.58726	21.384	73.2386
				-37.9038	36.1365	-13.6914	-15.5702	20.1811	4.8483	8.40985	69.5551
				-38.2007	37.1866	-15.685	-11.5754	25.5947	14.9447	-4.64919	62.9991
				-38.4923	38.3334	-17.7078	-7.63132	30.5972	24.617	-16.9662	53.65
				-38.8621	39.4755	-19.687	-3.59599	35.3748	33.7966	-28.6313	42.0591
				-39.3099	40.7046	-21.6758	0.18585	39.7569	42.3823	-39.2524	28.9577
				-39.8567	41.8563	-23.6502	3.96263	43.945	50.1362	-48.5855	15.1408
				-40.466	42.9838	-25.5519	7.71406	47.8385	57.0155	-56.4295	1.26024
				-41.117	44.0967	-27.4343	11.4807	51.4527	62.9143	-62.6993	-12.2917
				-41.8097	45.1807	-29.2151	15.1764	54.7954	67.8538	-67.0241	-25.3877
				-42.5439	46.1824	-30.9088	18.8923	57.9987	71.7387	-69.3295	-37.4557
				-43.1688	47.1163	-32.5202	22.4105	60.8606	74.4787	-69.1122	-48.3259
				-43.7313	47.9148	-34.0396	26.091	63.5596	75.9415	-66.1866	-57.6856
				-44.2937	48.7955	-35.4042	29.7613	65.9872	76.0793	-60.5263	-65.3758
				-44.7468	49.5262	-36.8124	33.3403	68.058	74.818	-52.3803	-71.0466
				-45.1374	50.1795	-38.1142	36.7775	69.772	72.1415	-42.0719	-74.1153
				-45.4081	50.7457	-39.3771	40.1386	71.044	68.1612	-30.1683	-74.0676
				-45.6165	51.3022	-40.6643	43.3729	71.9049	62.909	-17.2789	-70.7498
				-45.8613	51.7715	-41.966	46.4096	72.3236	56.5596	-4.08209	-64.2892
				-46.0695	52.4054	-43.2726	49.2636	72.1607	49.2988	8.79674	-54.8766
				-46.2518	52.9281	-44.6372	51.9201	71.4394	41.4814	21.0979	-43.0577
				-46.455	53.6249	-45.9728	54.3281	70.1753	33.2983	32.4768	-29.4688
				-46.6632	54.3798	-47.3277	56.5485	68.3527	25.0092	42.801	-15.1059
				-46.9549	55.1782	-48.702	58.5307	65.832	16.54	52.0547	-0.50994
				-47.2777	56.0347	-50.0763	60.2696	62.5824	8.15544	59.8562	13.6038
				-47.6423	57.0123	-51.4312	61.8614	58.7199	-0.12304	66.0094	26.8536
				-48.0798	57.8639	-52.7813	63.2808	54.3069	-8.14184	70.2335	38.8315
				-48.5745	58.7397	-54.0733	64.5329	49.3819	-15.9964	72.1362	49.4048
				-49.1473	59.5963	-55.3364	65.6838	43.9528	-23.4958	71.4048	58.3934
				-49.7254	60.3076	-56.4832	66.7433	38.0971	-30.6983	67.8751	65.4371
				-50.3764	60.9754	-57.5236	67.7014	32.0786	-37.3444	61.6317	70.0003
				-50.9596	61.5996	-58.4285	68.5277	26.0212	-43.5983	52.9452	71.7652
				-51.5325	62.0594	-59.2657	69.2881	20.0182	-49.3169	42.287	70.4773
				-52.0272	62.4223	-59.977	69.8965	13.9919	-54.4843	30.1873	65.9883
				-52.4022	62.7078	-60.548	70.3325	8.01985	-58.9522	17.1601	58.3934
				-52.7303	62.8385	-61.0513	70.5911	2.35034	-62.7364	3.8625	48.0798
				-52.9699	62.9836	-61.5401	70.5707	-3.14078	-65.7892	-9.27071	35.8211
				-53.0688	63.124	-62.0191	70.226	-8.36045	-68.137	-21.8792	22.2586
				-53.2354	63.1626	-62.474	69.5518	-13.4716	-69.5893	-33.6504	7.85865
				-53.3135	63.303	-62.8707	68.4365	-18.575	-70.2411	-44.4569	-6.50946
				-53.4229	63.4869	-63.3063	66.8954	-23.4765	-69.9603	-53.9862	-20.443
				-53.5271	63.6805	-63.8289	64.9233	-28.2309	-68.7094	-61.9786	-33.4384
				-54.1312	64.9725	-65.813	53.2331	-46.6356	-55.3536	-78.1327	-75.7583
				-54.4957	65.1249	-65.9992	51.4232	-48.9157	-51.959	-76.3333	-77.8359
				-54.7509	65.2887	-65.9484	49.2822	-51.1237	-48.4778	-72.8274	-78.8128
				-55.0517	65.4128	-66.05	47.0584	-53.2455	-44.6412	-68.0787	-78.8191
				-55.2904	65.4603	-66.0636	44.7944	-55.2678	-40.6548	-62.4248	-77.3907
				-55.6015	65.537	-66.1065	42.4984	-57.177	-36.606	-56.1451	-74.2929
				-55.8497	65.5339	-66.0791	40.1588	-58.9518	-32.5639	-49.582	-69.8648
				-56.4122	65.6306	-66.0452	35.5303	-62.6281	-24.7571	-37.7473	-62.9166
				-56.8913	65.679	-65.9243	30.8309	-65.7925	-16.8125	-24.5399	-53.0481
				-57.36	65.6112	-65.7501	26.1214	-68.507	-8.87323	-10.7335	-40.7311
				-57.7923	65.4274	-65.4403	21.4524	-70.8105	-1.18833	3.06751	-26.5379
				-58.162	65.2241	-65.0532	16.8088	-72.5789	6.24747	16.3862	-11.3218
				-58.3391	64.9095	-64.5113	12.2107	-73.8354	13.3812	28.9364	3.99501
				-58.5682	64.5806	-63.9353	7.71406	-74.51	20.3188	40.4108	18.7977
				-58.6775	64.1354	-63.3159	3.3847	-74.6497	26.9914	50.5072	32.5987
				-58.7348	63.6321	-62.653	-0.88888	-74.3705	33.4308	59.2414	45.0747
				-58.7557	63.1142	-61.9514	-5.13712	-73.5794	39.6529	66.3221	55.929
				-58.7036	62.6449	-61.211	-9.22821	-72.0592	45.6578	71.4684	64.817
				-58.6932	62.1659	-60.4803	-13.3699	-70.066	51.3605	74.3145	71.1981
				-58.7609	61.7448	-59.7931	-17.4358	-67.4212	56.724	74.5742	74.4045
				-58.7765	61.3625	-59.106	-21.4407	-64.2568	61.6053	72.2686	74.0971
				-58.8598	61.0383	-58.3656	-25.3898	-60.3013	65.9511	67.4616	70.4773
				-59.063	60.7674	-57.5913	-29.3389	-55.6867	69.6081	60.3597	63.7093
				-59.2973	60.5157	-56.7397	-33.1461	-50.6686	72.5124	51.2173	54.0316
				-59.5889	60.2641	-55.888	-36.9482	-45.3559	74.6006	40.4215	41.863
				-59.9847	60.0028	-54.9782	-40.4665	-39.6475	75.6766	28.629	28.0673
				-60.3961	59.6496	-53.9379	-43.8631	-33.7452	75.7349	16.3491	13.5667
				-60.8231	59.243	-52.7426	-46.9655	-27.6027	74.6642	4.0904	-0.88623
				-61.2398	58.7592	-51.4603	-49.9667	-21.5764	72.4383	-7.85564	-15.0635
				-61.6199	58.1882	-50.0037	-52.7498	-15.5811	69.0092	-19.33	-28.4671
				-61.9741	57.5397	-48.4794	-55.2643	-9.40754	64.5096	-30.0041	-40.7523
				-62.2657	56.7945	-46.8003	-57.5659	-3.23384	58.6108	-39.7983	-51.4317
				-62.4532	55.9525	-44.9372	-59.6443	2.93986	51.7685	-48.5272	-60.4416
				-62.547	54.9944	-43.0064	-61.5454	8.98163	44.0095	-56.0267	-67.5011
				-62.6198	53.9636	-41.0273	-63.3755	14.8373	35.5985	-62.2435	-72.1013
				-62.6407	52.9522	-38.99	-64.7341	20.5922	26.8165	-66.9605	-73.6437
				-62.5834	51.8538	-36.9285	-66.0521	26.0212	17.8119	-69.7694	-71.8311
				-62.5365	50.7021	-34.8526	-67.2537	31.1711	8.65363	-70.4531	-66.6318
				-62.4324	49.5553	-32.7718	-68.2726	36.003	-0.11244	-68.6141	-58.2527
				-62.323	48.4712	-30.7539	-69.175	40.4549	-8.68773	-64.1462	-47.1865
				-62.2865	47.4792	-28.7699	-69.8492	44.6275	-16.8867	-57.2139	-34.0744
				-62.3126	46.4292	-26.781	-70.3156	48.4667	-24.7942	-47.9124	-19.7646
				-62.323	45.3501	-24.797	-70.7517	51.9103	-32.4314	-36.7985	-4.96188
				-62.4219	44.3193	-22.8613	-70.7922	55.0669	-39.7294	-24.471	9.52283
				-62.5626	43.2644	-20.8967	-70.4779	57.859	-46.5292	-11.4967	23.1861
				-62.7344	42.166	-18.8886	-69.7884	60.2943	-52.8945	1.53584	35.6038
				-63.0052	40.9465	-16.8367	-68.7695	62.3885	-58.6131	14.1284	46.6753
				-63.3228	39.5964	-14.6737	-67.3652	64.0948	-63.542	26.1223	56.1728
				-63.5624	38.256	-12.4962	-65.5807	65.5062	-67.4957	37.2255	63.8471
				-63.828	36.8091	-10.2653	-63.3553	66.7007	-70.4001	47.3325	69.1841
				-64.0415	35.2655	-7.93771	-60.6937	67.6004	-71.9635	56.3158	71.8553
				-64.1978	33.6686	-5.62464	-57.7484	68.2132	-72.1649	63.7199	71.5267
				-64.3852	31.9894	-3.25833	-54.4329	68.5777	-70.575	69.3484	68.0023
				-64.3645	30.2958	-0.87751	-50.7676	68.562	-67.1883	72.8728	61.2872
				-64.2759	28.5489	1.49847	-46.7526	68.0967	-62.0898	73.9116	51.7898
				-64.1509	26.802	3.79219	-42.5297	67.1195	-55.4861	72.2316	40.1935
				-63.9686	25.0986	6.03751	-38.1041	65.483	-47.4037	67.7849	27.1186
				-63.7708	23.4533	8.16186	-33.5821	63.0167	-38.166	60.4816	13.1056
				-63.5676	21.8129	10.2475	-28.9587	59.9609	-28.0484	50.8941	-1.12473
				-63.328	20.2692	12.1735	-24.4113	56.2148	-17.6075	39.5946	-15.0052
				-63.224	18.7933	14.0317	-19.864	51.8948	-7.08715	26.8854	-28.112
				-63.0781	17.4481	15.7834	-15.4435	47.1172	3.21592	13.5295	-40.1163
				-63.0417	16.127	17.511	-10.9924	41.8432	13.3123	0.01476	-50.9388
				-63.0365	14.8156	19.1562	-6.73401	36.3598	22.9793	-13.1397	-60.1765
				-63.1094	13.48	20.8209	-2.55168	30.9385	32.09	-25.5521	-67.4534
				-63.2188	12.2218	22.4275	1.59518	25.1991	40.5539	-36.9893	-72.5253
				-63.401	10.8863	24.0243	5.68118	19.4288	48.2971	-47.3772	-74.4599
				-63.5989	9.38615	25.6261	9.73171	13.6274	55.1711	-56.2917	-72.9282
				-63.828	7.97797	27.252	13.7873	7.88808	61.1283	-63.5526	-68.0734
				-63.9999	6.49722	28.8924	17.7364	2.28067	66.126	-68.8949	-60.1342
				-64.1717	4.9826	30.6297	21.6755	-3.18722	70.1487	-72.0271	-49.4919
				-64.2499	3.40506	32.3669	25.584	-8.60867	73.0213	-72.3081	-36.6979
				-64.2342	1.80333	34.1718	29.4419	-13.6577	74.7968	-69.5203	-22.2768
				-64.1405	0.19192	36.0155	33.2389	-18.6912	75.2737	-63.8918	-7.41044
				-63.9374	-1.36626	37.835	37.0006	-23.4456	74.4681	-55.555	7.33395
				-63.6718	-3.03574	39.5577	40.5137	-28.0525	72.3322	-45.0187	21.5749
				-63.3645	-4.65682	41.2756	43.8951	-32.4733	68.7973	-32.7282	34.8777
				-63.0417	-6.3263	42.829	47.1294	-36.9098	63.9743	-19.1975	46.8132
				-62.7292	-7.90867	44.2613	50.1508	-41.0591	58.0066	-5.39647	57.2752
				-62.4115	-9.41846	45.563	52.9492	-45.2706	51.0478	8.17665	65.8717
				-62.1094	-10.846	46.7389	55.5853	-49.2415	43.4424	21.347	72.0726
				-61.9116	-12.138	47.7648	57.9477	-53.1194	35.307	33.6269	75.3533
				-61.7449	-13.372	48.7374	60.2087	-56.8655	26.9013	44.7356	75.3003
				-61.646	-14.5818	49.6568	62.2213	-60.3168	18.3737	54.5086	72.0248
				-61.6147	-15.7286	50.552	64.1172	-63.5123	9.81962	62.7022	65.7286
				-61.6199	-16.8223	51.4569	65.8409	-66.5449	1.38214	69.1205	56.5862
				-61.698	-18.0998	52.3957	67.4226	-69.2362	-6.90166	73.1167	45.0058
				-61.8178	-19.2466	53.3635	68.7356	-71.5163	-15.0265	74.3992	31.7137
				-61.8439	-20.4612	54.4233	69.8408	-73.4397	-22.8067	72.7775	17.5787
				-61.9168	-21.7145	55.4879	70.7736	-74.8436	-30.2743	68.4527	3.33252
				-61.9481	-23.021	56.6009	71.4477	-75.8595	-37.2225	61.5363	-10.654
				-61.9376	-24.2986	57.7332	71.8787	-76.2862	-43.6885	52.3091	-23.9568
				-61.7658	-25.6535	58.8124	72.0865	-76.1387	-49.6773	41.1422	-36.2792
				-61.5262	-27.0084	59.8382	71.9446	-75.3633	-54.9349	28.8092	-47.2553
				-61.1825	-28.4069	60.8593	71.6151	-73.905	-59.4504	15.7926	-56.6362
				-60.8284	-29.82	61.7788	70.9763	-71.7568	-63.1975	2.76542	-64.3051
				-60.443	-31.1555	62.6352	69.9624	-68.9413	-66.1283	-10.0339	-69.8224
				-59.9691	-32.3701	63.2788	68.619	-65.6684	-68.3543	-22.2873	-72.7638
				-59.4171	-33.5993	63.8547	66.7483	-61.5034	-69.7482	-33.7405	-72.6579
				-58.964	-34.7171	64.324	64.2845	-56.7957	-70.2252	-43.9959	-69.25
				-57.5943	-38.24	64.8032	50.1457	-33.2257	-65.7043	-74.2372	-27.7516
				-57.485	-38.5956	64.837	47.8214	-29.8596	-63.1631	-75.4058	-19.6453
				-57.4607	-38.94	64.7579	45.2959	-26.5116	-60.6341	-75.7707	-11.8359
				-57.4759	-39.2222	64.5576	43.0041	-23.5348	-57.6352	-75.0905	-4.5922
				-57.4266	-39.561	64.4576	40.5148	-20.4674	-54.4038	-73.3024	2.41775
				-57.406	-39.9054	64.3854	38.0804	-17.3636	-50.9264	-70.3047	9.08823
				-57.3756	-40.3111	64.3966	35.718	-14.1774	-47.2023	-66.2874	15.4163
				-57.3339	-41.0563	64.2224	30.9679	-8.03464	-40.1906	-59.62	28.3005
				-57.3079	-41.8112	64.0046	26.2279	-2.03158	-32.7229	-50.5359	40.1194
				-57.2038	-42.6484	63.7966	21.6197	3.81632	-24.8684	-39.4486	50.5496
				-57.0527	-43.5677	63.6756	17.0064	9.7184	-16.9186	-27.0838	59.3369
				-56.8809	-44.5259	63.4385	12.52	15.5198	-8.98452	-13.9877	66.0624
				-56.6205	-45.3582	63.2788	8.07399	21.0265	-1.17243	-0.83853	70.3184
				-56.2507	-46.3405	62.9352	3.6179	26.3625	6.37997	11.8071	71.6591
				-55.8237	-47.2067	62.6013	-0.80777	31.6908	13.6991	23.7743	70.0003
				-55.3134	-48.2568	62.2094	-5.19288	36.7321	20.8011	34.8299	64.8647
				-54.8499	-49.2439	61.6964	-9.53237	41.564	27.6698	44.7886	56.5968
				-54.2614	-50.1683	61.077	-13.8516	46.0546	34.3	53.6289	45.8327
				-53.6834	-51.0199	60.3851	-18.0897	50.1419	40.7235	61.0594	33.0652
				-53.1208	-51.9684	59.4415	-22.2822	53.9579	46.8662	66.8416	19.0839
				-52.6626	-52.6362	58.4108	-26.3529	57.2462	52.6271	70.7529	4.5674
				-52.1731	-53.3765	57.2494	-30.3832	60.1159	57.9747	72.3694	-9.9703
				-51.7513	-53.8702	55.9234	-34.2918	62.6599	62.8189	71.5425	-23.9038
				-51.3762	-54.3105	54.5249	-38.1041	64.6919	66.9793	68.1666	-36.8568
				-51.1159	-54.7606	52.9667	-41.815	66.2896	70.4508	62.2253	-48.5114
				-50.9284	-55.1863	51.3408	-45.3534	67.4298	73.0902	53.9521	-58.4752
				-50.7514	-55.5638	49.5503	-48.7348	68.2364	74.8233	43.7975	-66.441
				-50.5743	-56.0138	47.7745	-51.9134	68.7172	75.5811	32.3019	-71.9212
				-50.4337	-56.4929	45.8872	-54.7828	68.7249	75.2578	19.9372	-74.3061
				-50.2462	-57.0107	44.0435	-57.3478	68.3759	73.7845	7.21735	-72.9653
				-49.991	-57.5672	42.0885	-59.766	67.6857	71.2193	-5.48127	-67.9993
				-49.6941	-58.1237	40.061	-61.8749	66.6154	67.5147	-17.687	-59.7208
				-49.2723	-58.627	38.0431	-63.7304	65.1185	62.6652	-29.2832	-48.5697
				-48.7933	-59.2753	36.0543	-65.2969	63.1098	56.6815	-40.0262	-35.2085
				-48.2256	-59.8996	33.9783	-66.6808	60.4727	49.8022	-49.7781	-20.2416
				-47.5746	-60.5577	31.9507	-67.9228	57.3238	42.0591	-58.2685	-4.70218
				-46.8924	-61.119	29.8118	-69.0128	53.5235	33.7064	-65.3333	10.6305
				-46.1581	-61.6078	27.6633	-69.8594	49.1492	25.0304	-70.5007	25.2954
				-45.4239	-62.0433	25.5148	-70.6046	44.17	16.1266	-73.5854	38.8102
				-44.6843	-62.4595	23.2162	-71.1927	38.6711	7.24386	-73.8609	50.7404
				-44.0177	-62.7305	20.9177	-71.6489	32.7533	-1.45332	-71.4071	60.9109
				-43.372	-62.8756	18.5416	-71.9024	26.5719	-9.93321	-66.0064	68.7814
				-42.8147	-62.8466	16.098	-71.8923	20.2354	-18.0103	-58.0036	73.8852
				-42.3565	-62.8369	13.6301	-71.6489	13.8058	-25.8489	-47.727	75.5652
				-41.9398	-62.7885	11.2008	-71.0811	7.32196	-33.449	-35.675	73.7897
				-41.5805	-62.6966	8.76674	-69.9963	0.98535	-40.7257	-22.3668	68.7337
				-41.2992	-62.6482	6.45367	-68.4906	-5.11077	-47.621	-8.65062	60.6512
				-40.9764	-62.5756	4.13092	-66.5389	-10.9896	-54.0392	5.09739	49.9136
				-40.6899	-62.5853	1.87592	-64.1258	-16.6825	-59.7525	18.3949	37.0507
				-40.3619	-62.6869	-0.26779	-61.2108	-22.0883	-64.7185	30.9345	23.0006
				-39.9713	-62.7837	-2.29536	-57.8903	-27.2072	-68.6777	42.393	8.66424
				-39.5546	-62.9386	-4.30357	-54.1998	-31.9693	-71.4865	52.5371	-5.49187
				-39.0235	-63.1418	-6.21984	-50.3976	-36.4211	-72.9706	61.2024	-19.1604
				-38.4141	-63.3595	-8.13611	-46.337	-40.6635	-72.9865	68.1825	-31.8432
				-37.7684	-63.6063	-9.98463	-42.1648	-44.7122	-71.2534	73.0955	-43.2856
				-37.081	-63.8337	-11.8041	-37.9773	-48.4272	-67.8614	75.4433	-53.1594
				-36.3207	-63.9886	-13.6623	-33.8305	-51.9793	-62.7258	75.1042	-61.3478
				-35.4666	-64.1047	-15.564	-29.6887	-55.3686	-56.0108	72.0143	-67.5011
				-34.6386	-64.1531	-17.4368	-25.5824	-58.6417	-47.9337	66.2639	-71.4071
				-33.8261	-64.1144	-19.3386	-21.542	-61.7129	-38.7648	58.1709	-72.2975
				-33.0554	-63.9209	-21.2645	-17.5726	-64.5515	-28.7585	48.0003	-70.0131
				-32.3731	-63.6402	-23.205	-13.6133	-67.2584	-18.4078	36.3246	-64.4006
				-31.6858	-63.3159	-25.1745	-9.65404	-69.686	-8.06763	23.7054	-55.9524
				-31.0452	-62.9482	-27.0859	-5.75053	-71.8731	2.09762	10.8001	-44.9922
				-30.5973	-62.5708	-28.9682	-1.87744	-73.6026	11.929	-1.90911	-32.2353
				-30.1338	-62.1207	-30.7733	2.01087	-74.9289	21.3681	-14.1202	-18.2646
				-29.7276	-61.661	-32.4525	5.93467	-75.7665	30.2826	-25.5839	-4.01849
				-29.3058	-61.2787	-34.059	9.8179	-76.1	38.593	-36.1944	9.95212
				-28.91	-60.9109	-35.5736	13.6808	-75.6036	46.1984	-45.6706	22.9953
				-28.6444	-60.5287	-36.9866	17.5945	-74.4868	53.0564	-53.8431	35.0737
				-28.2069	-60.1948	-38.2689	21.5132	-72.5323	59.0242	-60.6111	45.9174
				-27.6342	-59.9142	-39.4448	25.3864	-69.81	64.1015	-65.8634	55.3248
				-27.0143	-59.648	-40.6014	29.1225	-66.1028	68.2355	-69.1705	63.0839
				-26.3322	-59.4399	-41.7385	32.8486	-61.6121	71.3624	-70.2782	68.739
				-25.5771	-59.1689	-42.808	36.4378	-56.3846	73.4029	-68.6829	71.85
				-24.6969	-58.9076	-43.8774	39.9104	-50.5678	74.2668	-64.4853	72.1309
				-23.6814	-58.5979	-44.9034	43.1296	-44.3088	73.9222	-57.6538	69.2954
				-22.7076	-58.1914	-45.9969	46.1865	-37.7706	72.3217	-48.5167	63.2111
				-21.7962	-57.6156	-47.1342	49.0102	-31.1549	69.2901	-37.4027	54.3231
				-20.9057	-56.9768	-48.2907	51.6362	-24.6322	64.87	-24.985	43.1456
				-20.062	-56.1687	-49.515	53.9733	-18.2414	59.3103	-11.9101	30.3569
				-19.2809	-55.2976	-50.8166	56.1176	-12.0445	52.6748	1.19664	16.4817
				-18.557	-54.2525	-52.099	58.0592	-6.11126	45.1913	14.0065	2.13472
				-17.8644	-53.1491	-53.391	59.8032	-0.40287	37.1407	26.1328	-11.9737
				-17.354	-51.9781	-54.6153	61.3899	5.00292	28.6503	37.2998	-25.3824
				-16.802	-50.8554	-55.8154	62.8296	10.2613	20.0378	47.465	-37.8267
				-16.3073	-49.694	-57.1123	64.173	15.3879	11.3937	56.3742	-49.0944
				-15.8802	-48.4939	-58.1623	65.4253	20.2664	2.72832	63.7518	-58.8939
				-15.4584	-47.3422	-59.0576	66.5456	25.0285	-5.75156	69.2636	-66.7803
				-14.9376	-46.234	-59.8415	67.5595	29.6743	-13.9983	72.4701	-72.3505
				-14.4481	-45.1549	-60.5287	68.4923	34.2037	-21.9799	73.0849	-74.9686
				-13.8648	-44.1146	-61.1723	69.2222	38.6943	-29.5482	70.9013	-74.1047
				-13.2243	-43.0209	-61.6514	69.8408	43.0298	-36.6449	65.7445	-69.7005
				-12.4379	-41.9563	-61.8401	70.3122	47.1327	-43.1479	57.7786	-61.9731
				-11.5681	-40.9692	-62.1256	70.52	51.2122	-49.0573	47.5816	-51.3681
				-10.636	-39.9529	-62.3869	70.4085	55.0048	-54.3254	35.5666	-38.4362
				-9.72464	-38.8883	-62.6482	70.0435	58.557	-58.8356	22.3434	-23.8349
				-8.69872	-37.7657	-62.8707	69.3338	61.6595	-62.5986	8.55824	-8.54993
				-7.70924	-36.5947	-63.0498	68.2235	64.3662	-65.6302	-5.10498	6.75626
				-6.79789	-35.4091	-63.3159	66.6571	66.6232	-67.8932	-18.429	21.4106
				-3.38681	-29.9071	-64.6612	56.7817	71.8273	-71.3435	-65.2963	71.4153
				-3.18631	-29.1788	-64.6951	55.0074	71.8001	-70.583	-68.8764	74.1237
				-2.90076	-28.4618	-64.7968	53.0438	71.7188	-69.1794	-71.8752	76.8937
				-2.60305	-27.6376	-64.8391	50.9974	71.3523	-67.3924	-73.959	78.5199
				-2.38796	-26.8856	-64.9728	48.8469	70.7198	-65.2888	-75.1054	78.8649
				-2.11091	-26.1697	-65.0056	46.674	69.7823	-62.7983	-75.4553	77.7408
				-1.88698	-25.4841	-65.0194	44.4578	68.7948	-60.0123	-74.5182	75.1624
				-1.42348	-24.0615	-65.0242	40.1588	66.9101	-54.8236	-73.4158	71.4313
				-0.99645	-22.7066	-64.9854	35.7129	64.4903	-48.6863	-69.2871	64.87
				-0.48609	-21.4145	-64.787	31.2011	61.4345	-41.7964	-62.1958	55.2772
				0.07635	-20.1902	-64.5258	26.5928	57.9909	-34.3765	-52.6613	43.3205
				0.69607	-19.0579	-64.0466	22.0252	54.1285	-26.5114	-41.0967	29.8216
				1.28976	-17.9498	-63.4805	17.4728	49.9792	-18.4979	-27.9106	15.5595
				2.03967	-16.8609	-62.7837	13.0117	45.5582	-10.3996	-14.099	1.33974
				2.88333	-15.8206	-62.0578	8.66712	40.9513	-2.50801	-0.20254	-12.493
				3.78948	-14.7608	-61.1868	4.27693	36.1969	5.30939	13.2911	-25.6475
				4.68522	-13.6671	-60.3399	-0.06255	31.3418	12.8883	26.0056	-37.5988
				5.57574	-12.6461	-59.4011	-4.24489	26.2694	20.2605	37.6283	-48.1086
				6.54438	-11.4799	-58.5059	-8.43736	21.0498	27.3783	48.0109	-57.1131
				7.51302	-10.2556	-57.5526	-12.5487	15.7369	34.2629	56.9731	-64.3529
				8.38272	-8.99262	-56.6139	-16.7311	10.1682	40.8878	64.4354	-69.3878
				9.18992	-7.66672	-55.6508	-20.883	4.50647	47.1842	69.995	-71.6509
				9.95546	-6.30694	-54.7121	-24.8981	-1.27158	52.9875	73.1803	-70.8134
				10.5908	-4.87458	-53.6524	-28.8421	-7.05738	58.2821	73.8163	-66.7007
				11.1741	-3.36963	-52.5297	-32.6797	-12.7735	63.0256	71.8659	-59.4875
				11.6427	-1.92275	-51.2813	-36.3044	-18.474	67.0801	67.3716	-49.4813
				11.9188	-0.49039	-49.9843	-39.8023	-23.973	70.2812	60.5293	-37.2119
				12.3406	0.88391	-48.581	-43.1026	-29.2314	72.6238	51.4877	-23.4905
				12.7259	2.23401	-47.0277	-46.2406	-34.1486	74.0707	40.8083	-9.05342
				13.1583	3.53088	-45.2953	-49.0897	-38.7633	74.5	29.0266	5.38889
				13.6686	4.7358	-43.4952	-51.741	-43.0833	73.8639	16.6142	19.1475
				14.1946	5.81975	-41.6128	-54.2048	-47.1009	72.115	4.2547	31.9256
				14.7726	6.89403	-39.6578	-56.5316	-50.7228	69.2477	-7.95103	43.4636
				15.5955	7.8812	-37.635	-58.7064	-54.0967	65.331	-19.7327	53.5175
				16.2986	8.8732	-35.5252	-60.6228	-57.137	60.2485	-30.8044	61.8702
				17.0536	9.92812	-33.4106	-62.4021	-59.9368	54.1058	-40.9696	68.0447
				17.8921	10.9249	-31.3781	-64.1157	-62.4342	47.0887	-49.9953	71.5638
				18.6785	11.9461	-29.3845	-65.6213	-64.7376	39.3084	-57.6909	72.0567
				19.5117	13.0784	-27.4102	-66.9952	-66.8007	30.9664	-64.0985	69.1947
				20.3137	14.2059	-25.518	-68.2219	-68.6157	22.3539	-68.8579	62.9938
				21.0844	15.4253	-23.6888	-69.2054	-70.1436	13.5137	-71.635	53.9574
				21.8239	16.6786	-21.9662	-70.0368	-71.4775	4.6893	-72.0484	42.3347
				22.4957	17.8835	-20.258	-70.6502	-72.4704	-3.98669	-69.886	28.9683
				23.0269	19.2239	-18.5643	-71.0254	-73.2304	-12.403	-64.9465	14.5843
				23.5425	20.5934	-16.8997	-71.1521	-73.5328	-20.533	-57.4577	-0.21844
				23.98	21.9048	-15.235	-70.9595	-73.3002	-28.3716	-47.7111	-14.7561
				24.3497	23.2452	-13.4349	-70.412	-72.4392	-36.0778	-36.1837	-28.5254
				24.6362	24.5324	-11.6542	-69.5096	-70.9113	-43.3492	-23.4692	-41.3088
				24.9486	25.7519	-9.74752	-68.1865	-68.5923	-50.2338	-10.2512	-52.5341
				25.2871	26.9083	-7.80221	-66.5135	-65.4512	-56.5036	2.89792	-61.8725
				25.6517	27.9585	-5.77948	-64.4654	-61.4181	-62.0792	15.4852	-69.1281
				26.0839	28.9166	-3.6745	-62.0017	-56.5397	-66.865	27.267	-73.6013
				26.5838	29.9135	-1.50175	-59.1374	-50.9012	-70.5644	38.1318	-74.5659
				27.214	30.92	0.58389	-55.9284	-44.7122	-73.0342	48.0215	-71.9371
				27.8649	31.7087	2.75179	-52.4761	-38.1894	-74.2002	56.5756	-65.6885
				28.568	32.5217	4.89066	-48.7854	-31.279	-73.7868	63.6669	-56.244
				29.2815	33.325	6.99565	-44.806	-24.2445	-71.6297	68.9615	-44.192
				30.0678	34.2009	9.04257	-40.5475	-17.2254	-67.7395	72.1733	-30.0199
				30.8386	35.0671	11.0605	-36.203	-10.4622	-62.1746	73.0636	-14.7244
				31.5312	35.9235	12.9719	-31.7976	-3.96287	-55.2052	71.3836	0.73555
				32.1666	36.7462	14.8253	-27.301	2.21857	-46.9479	66.9529	15.888
				32.8175	37.8156	16.6447	-22.7738	8.24486	-37.6359	59.9676	30.1448
				33.38	38.9045	18.3674	-18.2621	13.8445	-27.6455	50.6927	43.029
				33.8434	40.0465	20.0224	-13.8262	18.8238	-17.475	39.7165	54.2171
				34.1975	41.1207	21.6289	-9.54758	23.7876	-7.32565	27.5213	63.5079
				34.5205	42.2627	23.1871	-5.20809	28.5497	2.57992	14.579	70.578
				34.8016	43.3273	24.7357	-0.95985	32.9783	12.1463	1.49874	74.818
				35.0412	44.3629	26.3713	3.24783	37.3215	21.3311	-11.2741	75.7401
				35.2651	45.2969	27.9875	7.47579	41.4709	29.9912	-23.3844	73.1644
				35.4787	46.2308	29.7248	11.6885	45.5117	38.0948	-34.6998	67.573
				35.7599	47.0195	31.4717	15.8404	49.6378	45.557	-45.0453	59.1195
				36.1192	47.7648	33.2959	20.038	53.3374	52.2455	-54.2512	48.2918
				36.4734	48.3987	35.1542	24.053	56.8585	58.2026	-61.9679	35.5349
				36.9004	49.0181	37.0172	28.0174	60.1548	63.3172	-68.0257	21.7286
				37.4628	49.5503	38.8463	31.8956	63.1795	67.5411	-72.1013	7.70495
				38.0565	50.0536	40.6465	35.5963	65.8475	70.8748	-73.5801	-5.96357
				38.6763	50.5279	42.2386	39.1094	68.0735	73.1591	-72.1437	-19.0968
				39.3481	51.0505	43.8354	42.4959	69.8262	74.3198	-67.7183	-31.3184
				39.9574	51.5877	45.3839	45.7099	71.1061	74.2243	-60.5475	-42.4482
				40.6084	52.1635	46.7728	48.7871	71.8273	72.8251	-50.9811	-52.0888
				41.1812	52.8071	48.0406	51.6564	72.0522	70.048	-39.422	-60.2242
				41.6707	53.5184	49.2214	54.1861	71.7031	65.9194	-26.3259	-66.5046
				42.1081	54.2637	50.3101	56.6549	70.6562	60.5029	-12.562	-70.4743
				42.4518	55.0137	51.4183	58.9667	69.1903	53.968	1.33974	-71.7463
				42.7539	55.7492	52.42	61.1313	66.9333	46.5746	14.8281	-69.9708
				43.0455	56.4944	53.2474	63.0983	64.0095	38.5347	27.7281	-65.0259
				43.233	57.1913	54.2007	64.9183	60.6124	30.0495	39.6211	-57.1344
				43.3945	57.7768	55.1638	66.505	56.6491	21.3046	50.2634	-46.6246
				43.5143	58.28	56.0783	68.0665	52.143	12.5014	59.4111	-34.2281
				43.6185	58.7495	57.0123	69.349	47.249	3.6982	66.831	-20.6709
				43.8215	59.0979	57.9656	70.3882	41.8122	-4.93537	72.0461	-6.51476
				44.0246	59.3979	58.9769	71.1537	36.352	-13.304	74.6536	7.53005
				44.3058	59.6011	59.9883	71.686	30.7291	-21.291	74.2721	20.9018
				44.686	59.7754	60.9319	71.9396	24.8191	-28.8168	71.0073	33.2506
				45.1443	59.9156	61.8755	71.9497	18.8936	-35.781	65.0608	44.4812
				45.6494	60.0076	62.7465	71.61	13.1387	-42.2257	56.5385	54.3867
				46.2535	60.0705	63.4337	70.9205	7.34518	-48.0238	45.9121	62.7182
				46.8524	60.2011	64.1305	69.8864	1.6368	-53.1753	33.7223	68.9403
				47.4773	60.3173	64.7064	68.4365	-3.924	-57.6749	20.605	72.6556
				48.0502	60.4625	65.2289	66.4492	-9.42303	-61.5227	7.23856	73.4559
				49.6177	61.4497	66.2258	54.1912	-30.6198	-71.0096	-43.3334	50.1945
				49.8729	61.619	66.2427	51.9555	-33.1714	-71.325	-48.249	42.3108
				50.0188	61.7545	66.1016	49.5543	-35.705	-71.3806	-52.7566	34.3036
				50.0461	61.8901	65.9971	47.2003	-38.139	-70.9725	-56.6428	26.3766
				50.1135	62.0459	66.131	44.8298	-40.6635	-70.223	-59.9094	18.6302
				50.1525	62.1609	66.0677	42.4451	-42.998	-69.1051	-62.5262	11.0978
				50.0707	62.2384	65.9984	40.1081	-45.1775	-67.6389	-64.4377	3.86781
				50.1645	62.403	65.9307	35.429	-49.6681	-64.9782	-68.7836	-10.7123
				50.2843	62.5336	65.8387	30.76	-53.7786	-61.2259	-71.0149	-24.6246
				50.3416	62.5481	65.829	26.1417	-57.6255	-56.3288	-70.7128	-37.5565
				50.4822	62.5239	65.8483	21.564	-61.1312	-50.4618	-67.7555	-49.1739
				50.6072	62.3546	65.7322	17.042	-64.0086	-43.7414	-62.0792	-59.143
				50.8207	62.1175	65.6886	12.5757	-66.5526	-36.3003	-53.9386	-66.9605
				51.2322	61.8126	65.7032	8.11962	-68.7475	-28.3558	-43.7468	-72.4406
				51.654	61.4883	65.6452	3.69901	-70.4305	-20.1515	-31.9703	-74.7831
				52.0549	61.0915	65.5628	-0.73173	-71.7568	-11.8253	-19.1762	-73.4688
				52.5444	60.6996	65.3306	-5.12191	-72.6408	-3.568	-6.09076	-68.5292
				53.0497	60.3028	64.9725	-9.49182	-73.0907	4.54089	6.76156	-60.309
				53.6225	59.9689	64.4982	-13.8363	-73.2458	12.4272	18.8984	-49.1686
				54.1641	59.6882	63.9079	-18.0643	-72.9202	19.9955	30.2773	-35.8976
				54.6068	59.4754	63.1288	-22.2416	-72.0824	27.3253	40.6334	-20.9412
				54.9973	59.2962	62.1997	-26.3377	-70.7484	34.3	49.8711	-5.47067
				55.2786	59.1511	61.1206	-30.3477	-68.9181	40.9832	57.8422	9.81432
				55.492	59.035	59.906	-34.2512	-66.3121	47.2265	64.2552	24.4051
				55.6795	58.8994	58.6284	-37.9976	-63.1089	52.9611	68.8237	37.8827
				55.7473	58.7107	57.2832	-41.5969	-59.1534	58.1496	71.3253	49.7228
				55.7993	58.4833	55.8896	-45.0746	-54.5233	62.766	71.2776	59.8404
				55.8098	58.1542	54.4669	-48.3698	-49.3812	66.6136	68.6541	67.8009
				55.8046	57.7719	53.0006	-51.4267	-43.696	69.7194	63.3225	73.2597
				55.9608	57.2929	51.5344	-54.2301	-37.5999	71.9242	55.4732	75.4539
				56.0232	56.7413	50.1359	-56.8105	-31.2712	73.2227	45.5676	74.2721
				56.0494	56.088	48.7133	-59.1273	-24.7175	73.6148	34.0986	69.8201
				56.2211	55.3717	47.1937	-61.1956	-18.063	72.9789	21.5749	62.4373
				56.4295	54.554	45.6501	-63.0257	-11.5792	71.2511	8.52644	52.3833
				56.7367	53.6491	44.0483	-64.653	-5.11077	68.5057	-4.59618	40.1988
				57.0596	52.7103	42.3934	-66.1586	1.14825	64.6209	-17.2789	26.6204
				57.2783	51.7812	40.4433	-67.4869	7.31421	59.6124	-29.3416	12.6656
				57.695	50.8327	38.5608	-68.5971	13.1699	53.5175	-40.5032	-1.35792
				58.1116	49.894	36.4897	-69.6261	18.7773	46.4633	-50.6314	-14.8833
				58.45	48.9988	34.4041	-70.5032	23.9815	38.7043	-59.4081	-27.6085
				58.7209	48.1132	32.1781	-71.2991	28.9762	30.4045	-66.5576	-39.1782
				58.9449	47.3244	29.8264	-71.9024	33.5987	21.718	-71.8152	-49.3382
				59.0854	46.5018	27.3875	-72.2522	37.9498	12.8618	-74.8203	-57.9559
				59.1791	45.6889	25.1228	-72.384	41.9052	4.0904	-74.9316	-64.8246
				59.1791	44.9243	22.5919	-72.2572	45.6513	-4.60148	-71.9741	-69.1069
				59.1166	44.0774	20.1434	-71.6793	49.1414	-13.0761	-66.0806	-70.5856
				59.0022	43.1967	17.6561	-70.7618	52.3524	-21.3121	-57.6962	-68.7677
				58.8563	42.2773	15.251	-69.3778	55.3229	-29.315	-47.0857	-63.6903
				58.6948	41.2465	12.9332	-67.5325	58.1693	-37.0795	-34.6309	-55.5179
				58.5646	40.1335	10.7121	-65.1752	60.7598	-44.4305	-21.0419	-44.7113
				58.4293	38.8947	8.5393	-62.3413	63.164	-51.3892	-7.15605	-31.8219
				58.3668	37.5543	6.45367	-59.1526	65.3435	-57.6113	6.41177	-17.7559
				58.4033	36.1897	4.42127	-55.7257	67.2282	-63.0491	19.5079	-3.1334
				58.4552	34.7864	2.49531	-51.9692	68.9344	-67.6441	31.7931	11.2294
				58.6063	33.2621	0.55001	-48.025	70.3382	-71.0679	42.9389	24.8661
				58.7678	31.6991	-1.36626	-44.0354	71.3309	-73.225	52.6165	37.3898
				58.9864	30.1361	-3.27769	-40.0153	71.8428	-74.0464	60.9375	48.6681
				59.3146	28.5924	-5.17944	-36.0205	71.742	-73.3522	67.6313	58.3881
				59.5646	27.0632	-7.08603	-31.9902	70.9664	-70.9407	72.3217	66.2109
				59.8301	25.568	-9.07973	-28.0563	69.3299	-66.8439	74.5	71.5956
				60.0176	24.0485	-11.0977	-24.1528	67.1816	-61.1623	74.1343	74.1502
				60.1062	22.6451	-13.0816	-20.2949	64.1567	-54.1346	71.1292	73.4929
				60.1895	21.3579	-15.1286	-16.3864	60.4108	-45.8614	65.7709	69.3802
				60.1531	20.1047	-17.1851	-12.5031	56.0829	-36.6343	58.0649	62.0133
				60.0176	18.8466	-19.2466	-8.51341	51.2356	-26.787	48.3607	51.8057
				59.8145	17.5594	-21.2354	-4.68593	45.9615	-16.7384	37.199	39.372
				59.5594	16.2286	-23.1082	-0.69624	40.6643	-6.83275	25.2212	25.4756
				59.2573	14.9172	-24.9615	3.30866	34.9948	2.89262	12.8406	10.7365
				58.9709	13.5574	-26.7472	7.40482	29.3718	12.2947	0.58185	-4.18809
				58.7001	12.0912	-28.4505	11.4553	23.741	21.2728	-11.3854	-18.5244
				58.4344	10.5378	-29.9942	15.4957	18.1801	29.7633	-22.8014	-31.912
				58.2105	9.01838	-31.4992	19.4195	12.7665	37.7131	-33.5709	-44.1125
				58.0699	7.42148	-32.9315	23.4498	7.56227	45.0747	-43.2379	-54.7812
				57.9241	5.79556	-34.2864	27.3431	2.3426	51.7685	-51.8557	-63.5579
				57.9605	4.09705	-35.6365	31.0946	-2.79174	57.7522	-59.1749	-70.0715
				57.9866	2.40338	-36.9285	34.6482	-7.84077	62.9302	-65.0895	-73.7126
				58.0907	0.68067	-38.1674	38.1107	-12.8279	67.3133	-69.2606	-73.9775
				58.1897	-0.94042	-39.4739	41.3451	-17.6132	70.7422	-71.4229	-70.6651
				58.3043	-2.53731	-40.7611	44.4172	-22.4529	73.2386	-71.1368	-63.8918
				58.3824	-4.03259	-42.1257	47.322	-27.2614	74.5423	-68.365	-54.071
				58.4136	-5.46011	-43.5338	49.948	-31.9459	74.6059	-62.906	-41.754
				58.3564	-6.75214	-44.8985	52.2344	-36.5917	73.3976	-54.9402	-27.635
				58.247	-7.99094	-46.2583	54.3991	-41.1444	70.7476	-44.8438	-12.5302
				58.0126	-9.13295	-47.6471	56.3457	-45.4877	66.6189	-33.0674	2.67002
				57.7314	-10.2653	-49.0649	58.1454	-49.8852	61.2396	-20.3158	17.3403
				57.3929	-11.3977	-50.3763	59.7829	-53.8873	54.7206	-7.10304	31.067
				56.919	-12.4962	-51.6054	61.2632	-57.6644	47.2583	5.96658	43.5007
				56.4243	-13.5656	-52.6991	62.6624	-61.108	39.1547	18.4638	54.3125
				55.9139	-14.7753	-53.7008	64.1021	-64.2413	30.553	30.2031	63.386
				55.5545	-15.9754	-54.6298	65.3644	-66.7387	21.7391	41.0733	70.2653
				55.0807	-17.2287	-55.3993	66.5355	-68.9725	12.9041	50.751	74.4045
				54.7161	-18.5643	-55.9897	67.5494	-70.6631	4.0851	59.1461	75.4062
				54.3828	-19.9483	-56.551	68.4264	-71.9196	-4.56969	65.9564	73.2227
				54.1746	-21.3806	-56.9719	69.0955	-72.7262	-12.9064	70.8059	68.0393
				54.0443	-22.8227	-57.4027	69.5821	-73.1295	-20.8564	73.387	60.1106
				53.961	-24.2164	-57.7995	69.7545	-73.021	-28.3186	73.3446	49.7334
				53.7527	-25.6197	-58.3269	69.6532	-72.6565	-35.251	70.5833	37.5329
				53.6849	-26.9455	-58.7527	69.2476	-71.6171	-41.4731	65.0767	24.2672
				53.6277	-28.1941	-59.1835	68.5125	-70.0428	-47.1599	56.936	10.6411
				53.5132	-29.3505	-59.6576	67.3516	-67.9797	-52.269	46.6117	-2.8366
				52.6799	-33.3283	-61.6465	59.3012	-53.9649	-67.5593	-6.60485	-52.3856
				52.4612	-33.7347	-61.7312	57.5446	-51.3317	-68.5981	-12.9489	-57.1714
				52.1452	-34.2881	-61.8949	55.7526	-48.6262	-69.3649	-19.0703	-61.1164
				51.9235	-34.5986	-62.0868	53.9339	-45.5905	-69.8595	-24.9598	-64.3687
				51.6227	-34.9475	-62.2901	52.0265	-42.5094	-70.186	-30.5043	-66.9954
				51.3128	-35.2703	-62.3804	49.9861	-39.252	-70.2058	-35.697	-68.7898
				50.9353	-35.714	-62.5079	47.9254	-36.1031	-69.9072	-40.4979	-69.5097
				50.3676	-36.5463	-62.6385	43.8849	-29.8673	-69.4938	-50.2974	-71.4071
				49.8104	-37.4705	-62.6966	39.6924	-23.4301	-68.0893	-58.735	-70.1775
				49.2897	-38.3416	-62.6288	35.3682	-16.8841	-65.6513	-65.6249	-65.7149
				48.7585	-39.3819	-62.4062	30.8917	-10.4003	-62.1216	-70.5114	-58.1838
				48.3263	-40.4659	-62.0046	26.385	-3.95513	-57.5107	-73.2408	-47.9496
				47.9252	-41.5595	-61.5546	21.8883	2.27276	-51.7391	-73.3416	-35.5689
				47.6805	-42.629	-60.9642	17.3765	8.51631	-45.0134	-70.5007	-21.768
				47.4096	-43.8049	-60.3932	12.9001	14.5658	-37.461	-64.814	-7.27265
				47.1752	-44.8888	-59.7496	8.47955	20.3595	-29.4263	-56.668	7.18025
				46.9253	-45.9147	-59.0818	4.05387	25.9902	-21.0313	-46.3279	21.0608
				46.7014	-46.868	-58.4478	-0.3211	31.3573	-12.493	-34.4029	33.9078
				46.4931	-47.7729	-57.8188	-4.66566	36.4529	-4.00259	-21.3969	45.5942
				46.2952	-48.6874	-57.1558	-8.96459	41.2305	4.2865	-7.99873	55.8389
				46.0087	-49.4376	-56.4687	-13.223	45.6513	12.3053	5.19808	64.3558
				45.665	-50.0521	-55.7477	-17.3952	49.6688	19.9849	17.9921	70.7211
				45.212	-50.5892	-55.046	-21.5167	53.3683	27.3465	30.0495	74.3357
				44.7433	-51.136	-54.2959	-25.5165	56.5948	34.337	41.1846	74.8657
				44.2172	-51.6393	-53.4539	-29.3896	59.4645	40.9408	51.069	72.0301
				43.6236	-52.0845	-52.5684	-33.1461	61.8843	47.2106	59.7026	65.8133
				42.9362	-52.5733	-51.5861	-36.6846	64.0482	52.8762	66.7674	56.5332
				42.1811	-53.1007	-50.4827	-40.0609	65.9174	58.0384	71.8712	44.7514
				41.4051	-53.6427	-49.2779	-43.2597	67.4298	62.5168	74.5583	31.0776
				40.7072	-54.1895	-47.889	-46.2305	68.6086	66.3381	74.6855	16.3862
				40.0354	-54.7992	-46.3792	-48.9933	69.5006	69.3537	72.0991	1.30264
				39.3845	-55.4186	-44.734	-51.5535	70.0977	71.5214	66.9899	-13.3676
				38.7336	-56.0719	-42.9968	-53.9462	70.4624	72.8198	59.5064	-27.2746
				38.2076	-56.7349	-41.1337	-56.2224	70.377	73.1697	49.993	-40.0315
				37.7753	-57.4559	-39.232	-58.3415	69.7798	72.4807	38.8579	-51.2726
				37.4108	-58.1382	-37.2867	-60.3389	68.7716	70.8113	26.7052	-60.6377
				36.9942	-58.8108	-35.3026	-62.1994	67.0885	68.0553	14.102	-67.7819
				36.6817	-59.435	-33.2847	-63.9636	64.8548	64.2339	1.50404	-72.3823
				36.2859	-60.0157	-31.2814	-65.596	62.0083	59.2467	-10.7812	-73.7337
				35.9057	-60.5722	-29.2587	-67.0813	58.34	53.1307	-22.5736	-71.3329
				35.4526	-60.9738	-27.3037	-68.4045	53.9035	46.1454	-33.6398	-65.4288
				34.8954	-61.2448	-25.3051	-69.5096	48.932	38.3809	-43.6514	-56.44
				34.2861	-61.4626	-23.292	-70.4221	43.3013	30.0229	-52.4228	-44.6849
				33.6038	-61.632	-21.3177	-71.1623	37.3913	21.2357	-59.8268	-30.9103
				32.7759	-61.6852	-19.3579	-71.6084	30.7523	12.2416	-65.7574	-15.8321
				31.9478	-61.7627	-17.3545	-71.7757	24.1211	3.28481	-69.9761	-0.44104
				31.0104	-61.874	-15.298	-71.6084	17.4433	-5.56077	-72.1067	14.5472
				29.9584	-61.9755	-13.1784	-71.0659	11.006	-14.189	-71.9052	28.7351
				28.9742	-62.1014	-11.0493	-70.1636	4.65389	-22.5259	-69.2288	41.6775
				27.9431	-62.2562	-8.83294	-68.8911	-1.41126	-30.6612	-64.0507	52.8709
				26.9901	-62.4788	-6.53438	-67.2284	-7.21254	-38.4681	-56.5143	62.3048
				26.037	-62.7643	-4.20679	-65.2613	-12.3469	-45.8456	-46.8313	69.5234
				25.1257	-63.0934	-1.88888	-62.7519	-17.489	-52.6188	-35.5266	73.9275
				24.3445	-63.3015	0.44839	-60.0549	-22.352	-58.719	-23.236	75.014
				23.6623	-63.6112	2.74211	-57.0893	-27.0365	-63.9819	-10.601	72.8198
				23.0009	-63.9015	5.08906	-53.8803	-31.4961	-68.3173	1.94923	67.5517
				22.4124	-64.1967	7.26663	-50.4077	-35.7851	-71.4229	13.9801	59.4535
				21.8187	-64.4	9.33776	-46.6715	-39.8802	-73.225	25.3273	48.7953
				21.2198	-64.5645	11.3798	-42.7274	-43.9133	-73.686	35.7415	36.2397
				20.6313	-64.5645	13.388	-38.7124	-47.8454	-72.7268	45.1913	22.5819
				19.9283	-64.5547	15.2608	-34.4996	-51.607	-70.0344	53.5017	8.63774
				19.2201	-64.3757	17.0561	-30.1551	-55.2988	-65.699	60.6778	-5.20567
				18.4389	-64.1774	18.7401	-25.7396	-58.8278	-59.8479	66.2851	-18.6039
				17.5744	-63.8192	20.4096	-21.3342	-62.1473	-52.7143	70.1593	-31.1276
				16.6058	-63.4467	22.05	-16.9085	-65.3581	-44.4622	71.9454	-42.3582
				15.6267	-63.0401	23.7195	-12.4372	-68.1891	-35.3198	71.4843	-52.2797
				14.6007	-62.653	25.2631	-8.11292	-70.6012	-25.5945	68.5799	-60.4309
				13.5748	-62.2708	26.8213	-3.69739	-72.5246	-15.7843	63.2429	-66.6795
				12.5333	-61.903	28.4133	0.66238	-73.9671	-6.11196	55.4891	-70.3312
				11.5074	-61.5449	30.0538	5.01708	-74.8358	3.39611	45.8857	-71.0043
				10.5387	-61.2884	31.7716	9.37178	-75.0995	12.5862	34.7399	-68.2748
				9.67425	-61.0754	33.5089	13.6403	-74.6652	21.4583	22.6349	-62.3601
				8.85141	-60.8287	35.2123	17.8835	-73.6415	29.8746	10.021	-53.3449
				8.09108	-60.6302	37.0076	22.0658	-71.8499	37.835	-2.65111	-41.9077
				7.47137	-60.4174	38.7738	26.0605	-69.2362	45.2921	-15.0265	-28.4883
				6.87247	-60.1996	40.5352	29.9591	-65.8778	52.1183	-26.8188	-14.03
				6.34649	-60.0737	42.2773	33.6648	-61.7129	58.2239	-37.8691	0.78855
				5.84654	-59.7883	43.8354	37.2084	-56.9276	63.5397	-47.8701	15.1514
				5.36222	-59.4592	45.3066	40.5391	-51.6304	67.9492	-56.8693	28.629
				4.89352	-59.0479	46.6422	43.677	-45.6815	71.5108	-64.3953	40.9302
				4.35191	-58.5495	47.8906	46.7036	-39.5777	74.0547	-70.1775	51.8957
				3.71657	-57.9011	49.1778	49.5831	-33.4428	75.4222	-73.9139	61.1813
				3.04477	-57.1413	50.281	52.2243	-27.4243	75.4805	-75.0375	68.4263
				2.33651	-56.1977	51.2393	54.759	-21.4058	74.1449	-73.2939	73.1644
				1.49285	-55.2492	52.2506	57.1872	-15.4261	71.4207	-68.7783	74.9557
				0.63358	-54.2475	53.2572	59.5294	-9.53157	67.3345	-61.4274	73.5884
				-0.28819	-53.2507	54.2782	61.6585	-3.96287	61.8914	-51.8504	68.9086
				-1.22559	-52.2248	55.2992	63.7117	1.6368	55.2612	-40.2647	61.0169
				-2.13694	-51.257	56.3154	65.5469	7.08921	47.7512	-27.2375	50.4489
				-3.03268	-50.3811	57.3993	67.2604	12.6968	39.6423	-13.6431	37.8191
				-3.89196	-49.5246	58.5269	68.7204	18.0095	31.0882	-0.02764	23.8697
				-4.61584	-48.7069	59.6882	69.9523	23.2834	22.3381	13.2115	9.26844
				-5.3345	-47.8745	60.8496	70.8698	28.4256	13.5349	25.8572	-5.33817
				-5.96465	-47.0664	61.9916	71.5593	33.5212	4.81119	37.5542	-19.3617
				-6.44897	-46.2728	63.1094	71.8381	38.3375	-3.674	47.942	-32.4472
				-6.98537	-45.4599	64.0675	71.8483	42.9911	-11.8729	56.9201	-44.2131
				-7.38637	-44.5646	64.9725	71.5187	47.3421	-19.6957	64.4884	-54.4314
				-7.79778	-43.5677	65.7565	70.8445	51.5148	-27.0467	70.2176	-62.7947
				-8.23002	-42.5371	66.4241	69.7749	55.2375	-33.8359	73.7262	-69.0009
				-8.70393	-41.487	66.9468	68.3199	58.588	-40.1587	74.6112	-72.6155
				-10.5683	-36.2414	67.8178	58.627	68.787	-60.8815	56.6127	-59.6942
				-10.9329	-35.4962	67.8517	56.3736	69.2214	-62.5509	50.5284	-52.2929
				-11.4189	-34.7736	67.942	54.2148	69.6557	-64.0226	44.4812	-44.6443
				-11.7895	-33.938	67.8517	51.9555	69.9543	-65.3612	38.2577	-36.8316
				-12.1504	-33.0708	67.6959	49.727	70.1986	-66.4686	31.9193	-28.909
				-12.5672	-32.3177	67.5525	47.4547	70.3525	-67.3305	25.5728	-21.2468
				-12.9899	-31.5814	67.4694	45.0965	70.4467	-68.0416	19.3594	-13.8022
				-13.844	-30.0378	67.334	40.5137	70.5786	-69.5415	7.10606	1.08534
				-14.7084	-28.523	67.1598	35.941	70.3149	-70.2622	-4.86648	15.4746
				-15.5001	-27.0327	66.9324	31.343	69.6169	-70.1563	-16.4627	29.1166
				-16.2708	-25.61	66.7387	26.75	68.4846	-69.0274	-27.4442	41.5397
				-17.0363	-24.2793	66.5936	22.1266	66.8093	-66.7484	-37.5352	52.394
				-17.7133	-22.9146	66.4145	17.5387	64.6532	-63.3671	-46.6193	61.7059
				-18.3278	-21.6032	66.2451	13.0421	61.8611	-58.7084	-54.617	68.9722
				-18.8486	-20.316	66.0032	8.54038	58.5725	-52.8891	-61.2736	73.599
				-19.3174	-18.9901	65.6693	4.0336	54.7877	-46.0841	-66.4835	75.3003
				-19.7236	-17.6352	65.2241	-0.48839	50.6461	-38.3779	-69.939	73.7686
				-20.1506	-16.2851	64.716	-4.96982	46.0934	-30.0677	-71.2269	69.2689
				-20.4994	-14.906	64.0773	-9.41578	41.308	-21.5612	-70.2146	61.9179
				-20.864	-13.4495	63.303	-13.7959	36.1659	-12.8217	-66.5629	51.9064
				-21.2858	-11.8573	62.2868	-18.1201	30.8454	-4.19338	-60.3303	39.9762
				-21.7233	-10.2363	61.1883	-22.4393	25.2844	4.2123	-51.7338	26.7158
				-22.2598	-8.61034	59.9544	-26.647	19.6925	12.2682	-41.171	12.9943
				-22.895	-6.96022	58.5994	-30.7128	13.8757	19.9902	-29.2197	-0.78023
				-23.5408	-5.25203	57.08	-34.6162	8.04324	27.3147	-16.468	-14.2845
				-24.3272	-3.52448	55.4444	-38.2662	2.10229	34.3424	-3.4673	-27.036
				-25.1657	-1.84048	53.7362	-41.8403	-3.79997	40.9037	9.23133	-38.6006
				-25.9728	-0.25811	51.9602	-45.2774	-9.53157	47.0145	21.4212	-49.0679
				-26.8478	1.25651	50.0827	-48.3952	-15.0537	52.6218	32.7472	-57.9453
				-27.5769	2.7276	48.1568	-51.3963	-20.4208	57.7522	43.1137	-65.1054
				-28.3059	4.13576	46.2163	-54.0832	-25.4775	62.2148	52.3727	-69.8384
				-28.9985	5.42295	44.242	-56.6078	-30.3017	65.9883	60.3227	-71.5926
				-29.6339	6.64239	42.2773	-58.9853	-34.8931	69.0569	66.7461	-70.0662
				-30.1494	7.77474	40.2594	-61.0689	-39.0348	71.2723	71.2617	-65.2856
				-30.587	8.91192	38.3141	-62.8838	-42.9902	72.6609	73.4771	-57.1662
				-30.8786	10.0297	36.1945	-64.5567	-46.7286	73.1167	73.2386	-46.3279
				-31.1911	11.0701	34.1186	-65.9965	-50.1722	72.576	70.3342	-33.3271
				-31.4306	12.1492	31.9797	-67.421	-53.4762	71.0285	64.8487	-18.9643
				-31.717	13.2574	29.8022	-68.663	-56.563	68.3732	56.7346	-4.06619
				-31.9617	14.4381	27.4939	-69.758	-59.3552	64.552	46.6382	10.6146
				-32.2795	15.6962	25.2195	-70.7313	-62.217	59.6496	34.883	24.5534
				-32.6804	16.9738	22.7952	-71.5273	-64.7842	53.4964	22.3328	37.3634
				-33.17	18.2949	20.5063	-72.1913	-67.1188	46.3256	9.34263	48.8059
				-33.7115	19.7272	18.1061	-72.6426	-69.1818	38.3862	-3.53619	58.6638
				-34.3886	21.1112	15.6769	-72.8047	-70.9036	29.7686	-15.9751	66.5925
				-35.0343	22.529	13.2767	-72.6121	-72.385	20.7586	-27.6032	72.0937
				-35.753	23.8791	10.983	-72.1305	-73.4631	11.5156	-38.4203	74.7649
				-36.4457	25.147	8.68448	-71.2231	-73.8663	2.19833	-48.0715	74.2349
				-37.1382	26.3858	6.46335	-69.9355	-73.8276	-6.79035	-56.6415	70.2812
				-37.8257	27.5036	4.27609	-68.1459	-73.0674	-15.4769	-63.7433	62.9991
				-38.5183	28.5537	2.20497	-65.9001	-71.7024	-23.9781	-69.197	52.8339
				-39.0651	29.5844	0.25483	-63.1778	-69.5231	-32.1293	-72.8593	40.3366
				-39.6223	30.5377	-1.70015	-60.1056	-66.3975	-39.9255	-73.8609	26.4084
				-40.0182	31.4039	-3.62126	-56.699	-62.4497	-47.197	-72.1596	11.6958
				-40.4088	32.12	-5.51334	-53.0337	-57.7884	-53.806	-67.7502	-3.10161
				-40.7161	32.933	-7.37154	-49.2215	-52.3438	-59.7313	-60.839	-17.4538
				-40.992	33.775	-9.27813	-45.3433	-46.3409	-64.8246	-51.7814	-30.8044
				-41.1691	34.5783	-11.2234	-41.3789	-39.8802	-68.7995	-40.8212	-42.8246
				-41.3461	35.3526	-13.2074	-37.4704	-33.2257	-71.6244	-28.3239	-53.2548
				-41.5284	36.1801	-15.1963	-33.6175	-26.4161	-73.2567	-15.355	-61.7718
				-41.794	37.1382	-17.1996	-29.7749	-19.7149	-73.5111	-2.31722	-68.0629
				-42.0908	38.2802	-19.2418	-25.9728	-13.0916	-72.2815	10.4662	-71.6031
				-42.4815	39.2964	-21.3661	-22.1757	-6.80158	-69.4196	22.7462	-71.6403
				-42.9137	40.3368	-23.4033	-18.3736	-0.75191	-64.9836	34.2894	-68.031
				-43.4449	41.4595	-25.4503	-14.4751	4.99518	-59.0794	44.7886	-61.1146
				-43.9917	42.6064	-27.5408	-10.5615	10.5484	-51.9087	54.0899	-51.1349
				-44.601	43.7048	-29.4813	-6.58193	15.8068	-43.5559	62.0399	-38.8391
				-45.2884	44.7161	-31.3298	-2.62265	20.9489	-34.4454	68.474	-24.7412
				-45.9394	45.6549	-33.0718	1.51406	25.8584	-24.8525	72.8834	-9.70001
				-46.5071	46.5502	-34.6687	5.66091	30.7368	-15.1854	74.855	5.42069
				-47.0695	47.368	-36.2076	9.85338	35.3981	-5.56077	74.3409	19.9742
				-47.6267	48.0551	-37.6254	13.9039	40.0671	3.8201	71.1663	33.6163
				-48.1527	48.6987	-38.9222	17.9696	44.5888	12.9307	65.5908	45.8591
				-48.5537	49.3036	-40.1223	21.9542	48.9786	21.7286	57.7786	56.5809
				-48.8089	49.8408	-41.4095	25.9795	53.0582	30.1926	47.9049	65.4529
				-49.0327	50.3682	-42.779	29.6548	56.9128	38.2007	36.6426	72.0673
				-49.2515	50.8473	-44.0517	33.2542	60.3564	45.785	24.5217	75.7826
				-49.4338	51.3892	-45.3679	36.7066	63.5207	52.6907	12.0244	76.1111
				-49.5639	51.9941	-46.6696	39.9915	66.1811	58.844	-0.26614	73.1591
				-49.6994	52.6328	-47.9907	43.0383	68.3372	64.1756	-12.3977	67.2337
				-49.866	53.2765	-49.4037	45.9684	69.9736	68.6806	-23.9356	58.4359
				-50.1265	54.0168	-50.7489	48.5894	71.2146	72.221	-34.6467	47.2372
				-50.5066	54.8152	-51.9732	51.1191	71.8428	74.7225	-44.3986	34.247
				-50.918	55.7056	-53.2991	53.4612	72.0599	75.8779	-52.9209	20.3346
				-51.3867	56.5622	-54.5814	55.6208	71.7575	75.809	-60.1501	6.28987
				-51.8763	57.3896	-55.8105	57.679	70.8811	74.3887	-65.9747	-7.61714
				-52.4335	58.1978	-56.9235	59.5953	69.5238	71.5319	-70.0662	-20.9147
				-53.074	58.9478	-57.9252	61.324	67.6624	67.1861	-72.2074	-33.3006
				-53.6625	59.6108	-58.7915	63.002	65.2504	61.547	-72.1332	-44.4728
				-54.1833	60.2011	-59.5657	64.5228	62.4195	54.8054	-69.6475	-54.1028
				-54.6832	60.6367	-60.2045	65.9372	59.0535	47.2159	-64.6815	-62.1216
				-55.1206	61.019	-60.6883	67.2553	55.1911	38.9957	-57.3092	-67.9515
				-55.5061	61.2755	-61.0949	68.4264	50.8788	30.4098	-47.939	-70.9883
				-55.7977	61.5029	-61.3997	69.3744	46.233	21.8346	-36.9311	-71.0361
				-55.9748	61.7255	-61.7191	70.1449	41.1296	13.2168	-24.9586	-67.6812
				-56.1309	61.861	-61.9998	70.6214	35.7161	4.6893	-12.5143	-61.0669
				-56.2455	62.132	-62.3385	70.9662	30.0388	-3.6422	-0.12834	-51.4687
[truncated: 3,004 more rows]

## Sheet: Figure 3b
Figure 3c
				Parameter a	Parameter b	Parameter c	Parameter d	Parameter e	Parameter f
		Type		50 rpm	100 rpm	150 rpm	300 rpm	400 rpm	600 rpm	800 rpm	1000 rpm
				0.2929	0.80699	1.0403	-0.60682	2.28816	0.59982	-5.00869	-5.56975
				0.39996	0.68882	0.84537	-0.52744	2.25331	1.12211	-4.89648	-5.93698
				0.34037	0.73225	0.79083	-0.44806	2.20685	1.70357	-4.80467	-6.20221
				0.36461	0.68983	0.59792	-0.37397	2.17201	2.24422	-4.69246	-6.38583
				0.33128	0.70599	0.46056	-0.30076	2.12555	2.68286	-4.52924	-6.46743
				0.34744	0.65751	0.22018	-0.21874	2.07909	3.0297	-4.31502	-6.46743
				0.32825	0.63933	0.04363	-0.13406	2.02101	3.31533	-4.0396	-6.42663
				0.3535	0.5454	-0.28583	0.0269	1.91648	3.94779	-3.53975	-6.45723
				0.31613	0.50904	-0.52015	0.1861	1.80033	4.44764	-2.93789	-6.28382
				0.34946	0.38582	-0.77467	0.35015	1.68418	4.75367	-2.21362	-5.94718
				0.1919	0.11312	-0.73326	0.5098	1.55641	4.88628	-1.31593	-5.45754
				0.32017	-0.16059	-0.7676	0.65885	1.41703	4.89648	-0.22136	-4.84548
				0.26462	-0.2323	-0.58378	0.79292	1.27765	4.83527	0.95073	-4.1212
				0.28785	-0.39188	-0.50197	0.91728	1.14292	4.71286	2.09121	-3.20311
				0.25351	-0.4545	-0.31815	1.0143	1.01283	4.52924	3.16231	-2.09121
				0.25654	-0.53732	-0.15251	1.09368	0.88971	4.29462	4.13141	-0.7712
				0.22321	-0.54843	0.02182	1.16424	0.77007	3.99879	4.95769	0.68653
				0.22523	-0.68276	0.25452	1.2348	0.64812	3.67236	5.52894	2.18301
				0.15352	-0.68882	0.54035	1.30536	0.52035	3.30512	5.80437	3.59075
				0.14342	-0.73124	0.69589	1.3671	0.38213	2.90729	5.87578	4.79447
				-0.19594	-0.3333	1.0504	1.42884	0.22069	2.48904	5.82477	5.73296
				-0.07716	-0.41915	0.82719	1.4994	0.02335	2.03	5.64115	6.35522
				-0.14039	-0.31108	0.77164	1.57878	-0.20675	1.53015	5.35553	6.65105
				-0.13837	-0.31209	0.61307	1.65816	-0.45995	0.99766	4.94749	6.66125
				-0.19897	-0.22321	0.50096	1.71108	-0.7271	0.42844	4.47824	6.40623
				-0.202	-0.18786	0.29088	1.77282	-0.99889	-0.18158	3.93759	5.99819
				-0.24139	-0.09969	0.11716	1.83456	-1.26604	-0.81608	3.31533	5.47794
				-0.24644	0.00222	-0.22523	1.86984	-1.49834	-1.46894	2.57065	4.79447
				-0.32219	0.19089	-0.44743	1.90512	-1.69579	-2.0708	1.68317	3.91718
				-0.3232	0.29795	-0.69892	1.92276	-1.87002	-2.62166	0.68347	2.82568
				-0.50601	0.85345	-0.73023	1.9404	-2.0094	-3.0909	-0.35908	1.50975
				-0.39188	0.68983	-0.78881	1.93158	-2.11393	-3.46834	-1.39754	0.02948
				-0.42622	0.71912	-0.64135	1.90512	-2.20685	-3.74377	-2.38703	-1.56075
				-0.37572	0.64741	-0.56257	1.86102	-2.26493	-3.93759	-3.29492	-3.0909
				-0.38784	0.66458	-0.39188	1.8081	-2.323	-4.0498	-4.0804	-4.44764
				-0.35148	0.61913	-0.25553	1.7199	-2.34623	-4.111	-4.64146	-5.53914
				-0.35855	0.62014	-0.07222	1.6317	-2.35785	-4.1212	-5.00869	-6.32462
				-0.31007	0.52924	0.17473	1.53468	-2.34623	-4.0804	-5.19231	-6.80407
				-0.32724	0.49692	0.46056	1.4553	-2.323	-3.99879	-5.24331	-6.95708
				-0.27573	0.3636	0.6363	1.3671	-2.27654	-3.86618	-5.20251	-6.83467
				-0.39491	-0.03969	1.0807	1.28772	-2.21847	-3.69276	-5.0699	-6.48784
				-0.25452	-0.31007	0.89183	1.2348	-2.14878	-3.47854	-4.85568	-5.95738
				-0.27068	-0.3838	0.82012	1.19952	-2.07909	-3.23372	-4.55985	-5.25352
				-0.20503	-0.50601	0.62721	1.17306	-1.99778	-2.95829	-4.20281	-4.37623
				-0.2121	-0.5252	0.49086	1.1466	-1.92809	-2.64206	-3.79477	-3.30512
				-0.17271	-0.58681	0.25048	1.12896	-1.8584	-2.31563	-3.34593	-1.93819
				-0.17473	-0.59186	0.0702	1.11132	-1.80033	-1.96879	-2.81548	-0.32847
				-0.10706	-0.70599	-0.26664	1.08486	-1.73064	-1.63216	-2.17281	1.33633
				-0.11211	-0.69589	-0.505	1.04958	-1.66095	-1.27513	-1.41794	2.92769
				-0.04949	-0.7272	-0.76255	0.99666	-1.59126	-0.90891	-0.54779	4.36603
				-0.01687	-0.33633	-0.74336	0.9261	-1.52157	-0.51311	0.41824	5.56975
				0.1313	-0.39188	-0.77164	0.8379	-1.44026	-0.0913	1.46894	6.45723
				0.11009	-0.29088	-0.59792	0.72324	-1.34734	0.36928	2.54005	6.94688
				0.17574	-0.28482	-0.51005	0.59976	-1.24281	0.85892	3.53975	7.06929
				0.17776	-0.20604	-0.31916	0.45952	-1.12201	1.38734	4.36603	6.93668
				0.2121	-0.16261	-0.16059	0.29988	-0.97682	1.91779	4.98829	6.55924
				0.20907	-0.06343	0.01899	0.12701	-0.81305	2.40744	5.39633	5.97779
				0.2727	0.0506	0.24947	-0.03978	-0.63302	2.85628	5.59015	5.27392
				0.26563	0.22725	0.53328	-0.20727	-0.42511	3.23372	5.59015	4.42723
				0.32421	0.31916	0.68882	-0.38279	-0.18932	3.50914	5.44733	3.34593
				0.26664	0.8787	0.9999	-0.56889	0.06609	3.69276	5.22291	2.0402
				0.38683	0.72316	0.79285	-0.74882	0.33451	3.79477	4.93728	0.56106
				0.34441	0.72922	0.74336	-0.9261	0.61908	3.81517	4.59045	-0.91809
				0.38481	0.6767	0.58984	-1.09368	0.9141	3.80497	4.17221	-2.33603
				0.35956	0.68074	0.48682	-1.25244	1.21958	3.76417	3.66216	-3.65196
				0.37976	0.62822	0.2828	-1.37592	1.50995	3.68256	3.0297	-4.79447
				0.35552	0.62014	0.11514	-1.47294	1.78871	3.60095	2.27482	-5.64115
				0.3838	0.50399	-0.22018	-1.52586	2.03263	3.51935	1.41794	-6.1512
				0.33835	0.4747	-0.44541	-1.56114	2.25331	3.41734	0.46925	-6.36542
				0.36663	0.36158	-0.69589	-1.56114	2.40431	3.29492	-0.54779	-6.36542
				0.17877	0.02222	-0.77972	-1.55232	2.52046	3.16231	-1.61176	-6.20221
				0.29391	-0.23533	-0.80497	-1.55232	2.57853	2.96849	-2.64206	-5.85537
				0.24644	-0.30502	-0.65246	-1.56996	2.57853	2.73387	-3.57035	-5.36573
				0.2727	-0.43935	-0.57065	-1.5876	2.54369	2.44824	-4.32522	-4.76387
				0.23331	-0.47773	-0.39996	-1.6317	2.48561	2.11161	-4.89648	-4.0498
				0.24644	-0.55146	-0.26563	-1.69344	2.42754	1.72397	-5.27392	-3.16231
				0.21311	-0.55146	-0.07878	-1.75518	2.36946	1.29553	-5.46774	-2.0198
				0.22321	-0.66862	0.17574	-1.81692	2.31139	0.82424	-5.47794	-0.68347
				0.15958	-0.66862	0.46965	-1.8522	2.27654	0.32541	-5.35553	0.77018
				0.1616	-0.69993	0.64539	-1.88748	2.2417	-0.19994	-5.1311	2.26462
				-0.13736	-0.33936	1.0706	-1.8963	2.20685	-0.73651	-4.87608	3.67236
				-0.0299	-0.43834	0.88274	-1.88748	2.17201	-1.29553	-4.57005	4.87608
				-0.09827	-0.34138	0.84032	-1.84338	2.11393	-1.85658	-4.19261	5.81457
				-0.08939	-0.33229	0.64337	-1.79046	2.04424	-2.40744	-3.73357	6.40623
				-0.14241	-0.23937	0.50702	-1.7199	1.95132	-2.90729	-3.18271	6.68166
				-0.14645	-0.20301	0.26765	-1.64934	1.83517	-3.35613	-2.54005	6.69186
				-0.1919	-0.11312	0.08737	-1.55232	1.70741	-3.70296	-1.76477	6.42663
				-0.20907	-0.01454	-0.24846	-1.46412	1.55641	-3.96819	-0.82322	6.00839
				-0.29189	0.17069	-0.48884	-1.37592	1.40542	-4.13141	0.24584	5.47794
				-0.29391	0.27876	-0.75649	-1.29654	1.24281	-4.20281	1.34653	4.79447
				-0.51207	0.90496	-0.76255	-1.21716	1.07671	-4.19261	2.41764	3.92739
				-0.38481	0.74538	-0.79891	-1.1466	0.90016	-4.13141	3.40713	2.82568
				-0.42016	0.78174	-0.6161	-1.1025	0.72129	-4.0498	4.27422	1.50975
				-0.37269	0.71609	-0.53732	-1.0584	0.54126	-3.94779	4.98829	0.03091
				-0.38986	0.7171	-0.34946	-1.03194	0.36355	-3.84578	5.43713	-1.56075
				-0.35855	0.65953	-0.18483	-1.02312	0.187	-3.74377	5.66156	-3.0909
				-0.37067	0.65044	-0.00476	-1.00548	0.00555	-3.59075	5.71256	-4.44764
				-0.32219	0.55045	0.22927	-0.98784	-0.18119	-3.37653	5.65135	-5.53914
				-0.34138	0.51005	0.5151	-0.9702	-0.36936	-3.11131	5.48814	-6.32462
				-0.28987	0.36764	0.67367	-0.94374	-0.56217	-2.77467	5.21271	-6.80407
				-0.33633	0.01242	1.0605	-0.70648	-1.44026	-0.74977	3.25412	-6.19201
				-0.21715	-0.28381	0.84133	-0.62446	-1.55641	-0.4162	2.92769	-5.95738
				-0.24543	-0.38683	0.77972	-0.56801	-1.67256	-0.0611	2.56045	-5.62075
				-0.19493	-0.5151	0.62216	-0.50715	-1.76548	0.3703	2.15241	-5.16171
				-0.21008	-0.54237	0.51106	-0.43218	-1.87002	0.86504	1.67296	-4.61085
				-0.1717	-0.60701	0.29795	-0.35809	-1.96294	1.35673	1.11191	-4.00899
				-0.17473	-0.60196	0.12928	-0.28224	-2.04424	1.78518	0.53759	-3.33573
				-0.11312	-0.7171	-0.21109	-0.13054	-2.19524	2.56045	-0.51209	-2.0096
				-0.11615	-0.70094	-0.43935	0.02646	-2.323	3.27452	-1.56075	-0.42844
				-0.04949	-0.71609	-0.69185	0.20198	-2.41592	3.89678	-2.55025	1.22412
				-0.03313	-0.33633	-0.7171	0.37309	-2.46238	4.37623	-3.45814	2.80528
				0.12019	-0.40501	-0.8181	0.5389	-2.48561	4.66186	-4.20281	4.23342
				0.09282	-0.29492	-0.66761	0.70031	-2.48561	4.78427	-4.75367	5.43713
				0.14645	-0.27876	-0.58984	0.85819	-2.46238	4.79447	-5.1005	6.35522
				0.14039	-0.19695	-0.42117	0.99666	-2.40431	4.73326	-5.25352	6.87547
				0.19291	-0.15049	-0.28482	1.1025	-2.34623	4.60065	-5.27392	7.01829
				0.19392	-0.04474	-0.09928	1.1907	-2.27654	4.42723	-5.20251	6.90608
				0.27169	0.06737	0.15049	1.26126	-2.19524	4.20281	-5.02909	6.54904
				0.26866	0.24341	0.45652	1.31418	-2.11393	3.93759	-4.79447	5.98799
				0.34138	0.32825	0.6363	1.34946	-2.02101	3.64176	-4.47824	5.31472
				0.26664	0.80396	1.0504	1.37592	-1.91648	3.31533	-4.111	4.48844
				0.37875	0.67064	0.8787	1.40238	-1.83517	2.96849	-3.69276	3.44794
				0.32926	0.72619	0.84032	1.44648	-1.74225	2.59105	-3.23372	2.16261
				0.37067	0.67771	0.63024	1.4994	-1.66095	2.17281	-2.71347	0.67021
				0.33936	0.69185	0.49995	1.55232	-1.59126	1.73417	-2.10141	-0.80996
				0.36158	0.64539	0.27169	1.62288	-1.50995	1.24452	-1.37714	-2.23402
				0.34037	0.63428	0.08787	1.70226	-1.41703	0.69673	-0.54167	-3.57035
				0.3636	0.54338	-0.24745	1.78164	-1.33573	0.09905	0.37846	-4.74347
				0.31916	0.51308	-0.48985	1.84338	-1.23119	-0.55799	1.37714	-5.62075
				0.34946	0.38481	-0.76659	1.90512	-1.10923	-1.21392	2.38703	-6.1512
				0.16261	0.06787	-0.76659	1.9404	-0.97334	-1.86678	3.35613	-6.36542
				0.2828	-0.19897	-0.80901	1.94922	-0.82234	-2.46864	4.18241	-6.39603
				0.24038	-0.26361	-0.62822	1.93158	-0.65857	-2.99909	4.80467	-6.23281
				0.27472	-0.40804	-0.54843	1.8963	-0.4797	-3.42754	5.21271	-5.90638
				0.23331	-0.4646	-0.36259	1.84338	-0.27992	-3.75397	5.43713	-5.41673
				0.24644	-0.5454	-0.19594	1.764	-0.05703	-3.97839	5.48814	-4.82507
				0.2121	-0.55651	-0.01596	1.66698	0.19397	-4.1212	5.39633	-4.1008
				0.21614	-0.68478	0.21917	1.57878	0.47157	-4.19261	5.22291	-3.16231
				0.14746	-0.68781	0.51005	1.49058	0.77588	-4.21301	4.97809	-1.9892
				0.14241	-0.73326	0.67367	1.39356	1.10807	-4.17221	4.68226	-0.61614
				-0.18281	-0.32623	1.0201	1.31418	1.44026	-4.0804	4.30482	0.88749
				-0.08858	-0.42622	0.81709	1.25244	1.75387	-3.92739	3.82538	2.41764
				-0.15251	-0.33431	0.76962	1.20834	2.02101	-3.73357	3.23372	3.84578
				-0.15251	-0.32522	0.63024	1.18188	2.25331	-3.50914	2.50945	5.0495
				-0.2222	-0.23836	0.52621	1.1466	2.41592	-3.25412	1.66276	5.95738
				-0.22422	-0.19897	0.32623	1.12896	2.52046	-2.96849	0.71407	6.54904
				-0.2626	-0.10504	0.15857	1.11132	2.5553	-2.66246	-0.32337	6.80407
				-0.27169	-0.00895	-0.17877	1.08486	2.5553	-2.33603	-1.40774	6.76326
				-0.34239	0.18382	-0.40905	1.04958	2.52046	-1.9994	-2.50945	6.46743
				-0.33532	0.30401	-0.66054	1.0143	2.474	-1.68317	-3.50914	6.01859
				-0.49288	0.90496	-0.79891	0.96138	2.41592	-1.35673	-4.33543	5.43713
				-0.36562	0.73427	-0.83426	0.89082	2.35785	-1.00888	-4.97809	4.69246
				-0.40602	0.76154	-0.67367	0.8035	2.27654	-0.6345	-5.41673	3.74377
				-0.35249	0.69387	-0.59489	0.70913	2.20685	-0.21932	-5.65135	2.56045
				-0.3737	0.71104	-0.43127	0.598	2.13716	0.24074	-5.68196	1.17312
				-0.34037	0.66155	-0.30098	0.46658	2.07909	0.73753	-5.52894	-0.36112
				-0.35451	0.65549	-0.11413	0.32281	2.02101	1.28533	-5.29432	-1.95859
				-0.30401	0.55853	0.13736	0.16934	1.96294	1.84638	-5.00869	-3.45814
				-0.32926	0.52217	0.43834	0.01226	1.90486	2.37683	-4.66186	-4.76387
				-0.2828	0.3838	0.61711	-0.15876	1.8584	2.85628	-4.24362	-5.78397
				-0.34643	-0.12726	1.0807	-0.35015	1.81194	3.26432	-3.72337	-6.47764
				-0.20604	-0.36057	0.89183	-0.52038	1.74225	3.58055	-3.12151	-6.85507
				-0.23432	-0.44238	0.84739	-0.68002	1.66095	3.78457	-2.43804	-6.91628
				-0.17776	-0.55247	0.66054	-0.82643	1.55641	3.90698	-1.61176	-6.71226
				-0.1818	-0.56863	0.5353	-0.96138	1.45188	3.94779	-0.59574	-6.31442
				-0.14746	-0.62418	0.31209	-1.07604	1.32411	3.93759	0.52331	-5.73296
				-0.15453	-0.62014	0.12726	-1.17306	1.18473	3.88658	1.65256	-4.99849
				-0.08666	-0.72114	-0.20907	-1.26126	1.03025	3.80497	2.71347	-4.111
				-0.09363	-0.70902	-0.45349	-1.34064	0.86996	3.71316	3.67236	-3.0297
				-0.02616	-0.72215	-0.72518	-1.4112	0.69574	3.61115	4.50884	-1.66276
				-0.0103	-0.34643	-0.76659	-1.48176	0.50641	3.47854	5.15151	-0.07528
				0.12928	-0.40804	-0.81507	-1.56114	0.30083	3.31533	5.52894	1.55055
				0.11211	-0.30502	-0.65448	-1.6317	0.06934	3.12151	5.67176	3.0705
				0.17978	-0.27775	-0.56964	-1.69344	-0.18352	2.90729	5.67176	4.42723
				0.18281	-0.19695	-0.38784	-1.74636	-0.45066	2.63186	5.56975	5.55955
				0.22927	-0.15352	-0.22725	-1.8081	-0.72013	2.31563	5.38613	6.39603
				0.22624	-0.04899	-0.04989	-1.8522	-0.98263	1.95859	5.0903	6.81427
				0.29694	0.07161	0.18079	-1.87866	-1.23119	1.56075	4.70266	6.91628
				0.28987	0.24947	0.47268	-1.90512	-1.44026	1.13231	4.24362	6.76326
				0.3434	0.34239	0.64135	-1.92276	-1.61449	0.66715	3.70296	6.39603
				0.21412	0.87567	1.0807	-1.91394	-1.75387	0.16526	3.0399	5.83497
				0.3333	0.73124	0.85446	-1.87866	-1.83517	-0.34785	2.23402	5.17191
				0.29795	0.75649	0.80194	-1.83456	-1.91648	-0.87015	1.29553	4.35583
				0.3434	0.69387	0.61711	-1.77282	-1.97455	-1.41794	0.25298	3.30512
				0.31613	0.69488	0.52015	-1.71108	-2.03263	-1.97899	-0.81812	2.0198
				0.34441	0.63832	0.32219	-1.6317	-2.0907	-2.48904	-1.87698	0.5631
				0.33027	0.62923	0.15857	-1.5435	-2.13716	-2.97869	-2.86648	-0.89463
				0.36966	0.52924	-0.1818	-1.46412	-2.19524	-3.39693	-3.74377	-2.29523
				0.33532	0.48581	-0.40804	-1.38474	-2.25331	-3.72337	-4.45784	-3.62136
				0.36461	0.36562	-0.6666	-1.30536	-2.28816	-3.96819	-4.97809	-4.76387
				0.16564	0.04828	-0.7373	-1.2348	-2.323	-4.111	-5.26372	-5.62075
				0.29391	-0.21412	-0.84234	-1.18188	-2.323	-4.18241	-5.37593	-6.141
				0.23533	-0.27977	-0.6969	-1.13778	-2.31139	-4.18241	-5.37593	-6.37563
				0.26563	-0.43026	-0.60903	-1.1025	-2.28816	-4.1212	-5.27392	-6.40623
				0.22624	-0.47975	-0.44743	-1.07604	-2.23008	-4.0396	-5.0699	-6.26341
				0.24038	-0.55348	-0.31411	-1.06722	-2.17201	-3.95799	-4.77407	-5.93698
				0.19695	-0.56055	-0.1313	-1.0584	-2.0907	-3.85598	-4.38643	-5.45754
				0.20705	-0.68074	0.11514	-1.04076	-1.98617	-3.73357	-3.95799	-4.86588
				0.13736	-0.67973	0.42319	-1.02312	-1.88163	-3.56015	-3.48874	-4.13141
				0.14746	-0.7272	0.61105	-0.99666	-1.75387	-3.33573	-2.95829	-3.18271
				-0.15352	-0.4343	1.0302	-0.74088	-1.25442	-1.77497	-0.47333	2.44824
				-0.05434	-0.48581	0.87769	-0.63416	-1.19635	-1.48935	0.01357	3.48874
				-0.11918	-0.36259	0.84234	-0.55566	-1.14292	-1.16291	0.60594	4.38643
				-0.10807	-0.34138	0.64539	-0.48775	-1.086	-0.86096	1.19352	5.0903
				-0.16059	-0.24846	0.52116	-0.42071	-1.02909	-0.52535	1.78518	5.56975
				-0.15655	-0.20604	0.29795	-0.33869	-0.97334	-0.12343	2.32583	5.84517
				-0.20301	-0.11312	0.11514	-0.26107	-0.91062	0.31521	2.78487	5.98799
				-0.21614	-0.00196	-0.20907	-0.1076	-0.78401	1.11191	3.66216	6.57965
				-0.29694	0.19089	-0.45349	0.03704	-0.65392	1.89739	4.38643	6.82447
				-0.29997	0.30401	-0.72518	0.18963	-0.51454	2.63186	4.88628	6.78367
				-0.50904	0.94132	-0.77265	0.34045	-0.35774	3.31533	5.20251	6.47764
				-0.38178	0.76861	-0.83022	0.4851	-0.17771	3.88658	5.31472	6.01859
				-0.41713	0.7979	-0.63731	0.60858	0.02509	4.30482	5.28412	5.42693
				-0.3636	0.7272	-0.55651	0.72589	0.25321	4.55985	5.15151	4.69246
				-0.37875	0.72922	-0.38178	0.83084	0.50758	4.66186	4.95769	3.75397
				-0.34643	0.6767	-0.22119	0.91728	0.79214	4.67206	4.72306	2.58085
				-0.35956	0.66256	-0.03969	0.98784	1.09646	4.60065	4.44764	1.21392
				-0.31007	0.5555	0.1919	1.0584	1.40542	4.46804	4.1008	-0.30093
				-0.33027	0.51409	0.48379	1.12896	1.71902	4.30482	3.66216	-1.89739
				-0.27674	0.3737	0.64236	1.20834	2.02101	4.111	3.1011	-3.40713
				-0.34239	-0.0201	1.0403	1.29654	2.27654	3.87638	2.42784	-4.70266
				-0.22018	-0.29896	0.84032	1.39356	2.474	3.62136	1.62196	-5.72276
				-0.25452	-0.39794	0.79083	1.49058	2.62499	3.33573	0.71713	-6.42663
				-0.19796	-0.53126	0.63933	1.59642	2.7063	3.0093	-0.28359	-6.81427
				-0.2121	-0.55348	0.54237	1.68462	2.72953	2.67266	-1.34653	-6.88568
				-0.16867	-0.61812	0.34946	1.77282	2.7063	2.29523	-2.40744	-6.67145
				-0.16968	-0.61509	0.17776	1.84338	2.63661	1.86678	-3.38673	-6.26341
				-0.10504	-0.72821	-0.15958	1.8963	2.54369	1.38734	-4.23342	-5.70236
				-0.1006	-0.71306	-0.39289	1.93158	2.45077	0.84974	-4.89648	-4.97809
				-0.02939	-0.7272	-0.65852	1.95804	2.35785	0.25298	-5.36573	-4.1212
				-0.04293	-0.33936	-0.76659	1.96686	2.26493	-0.3907	-5.62075	-3.0705
				0.10039	-0.40602	-0.80699	1.95804	2.17201	-1.07111	-5.68196	-1.74437
				0.07868	-0.29896	-0.66761	1.94922	2.0907	-1.74437	-5.57995	-0.18056
				0.14241	-0.2828	-0.5959	1.90512	1.99778	-2.37683	-5.36573	1.43834
				0.14039	-0.20301	-0.43329	1.8522	1.92809	-2.92769	-5.1005	2.97869
				0.1818	-0.15453	-0.30805	1.77282	1.84679	-3.37653	-4.74347	4.33543
				0.1818	-0.04949	-0.12221	1.68462	1.76548	-3.73357	-4.31502	5.47794
				0.25856	0.06696	0.13029	1.5876	1.67256	-3.97839	-3.81517	6.33482
				0.25856	0.24947	0.42622	1.50822	1.59126	-4.14161	-3.21332	6.80407
				0.32421	0.33532	0.60802	1.4112	1.49834	-4.21301	-2.52985	6.91628
				0.2727	0.84941	1.0807	1.33182	1.40542	-4.22321	-1.71377	6.78367
				0.39188	0.69993	0.90496	1.28772	1.28927	-4.18241	-0.72529	6.42663
				0.33633	0.74437	0.85749	1.25244	1.17312	-4.0906	0.3958	5.87578
				0.38178	0.68579	0.68377	1.2348	1.03025	-3.93759	1.53015	5.21271
				0.35047	0.69185	0.55247	1.22598	0.87809	-3.74377	2.60126	4.38643
				0.36966	0.63933	0.3333	1.21716	0.70852	-3.50914	3.58055	3.31533
				0.34744	0.62519	0.14342	1.20834	0.52035	-3.25412	4.44764	1.9994
				0.36966	0.53227	-0.19392	1.1907	0.31709	-2.98889	5.1311	0.50291
				0.32219	0.50298	-0.44339	1.16424	0.0985	-2.70327	5.52894	-0.97828
				0.35249	0.37471	-0.71205	1.12014	-0.13706	-2.39724	5.67176	-2.38703
				0.18483	0.09393	-0.75649	1.0584	-0.38213	-2.09121	5.66156	-3.73357
				0.29896	-0.17776	-0.81709	0.9702	-0.63883	-1.79538	5.55955	-4.89648
				0.25149	-0.24745	-0.64034	0.8573	-0.90249	-1.48935	5.36573	-5.74316
				0.27674	-0.39895	-0.56358	0.7303	-1.1615	-1.16291	5.0699	-6.25321
				0.23432	-0.45349	-0.38784	0.5927	-1.40542	-0.79772	4.68226	-6.47764
				0.24442	-0.53227	-0.22119	0.42865	-1.63772	-0.3958	4.24362	-6.49804
				0.20604	-0.54338	-0.03272	0.26019	-1.84679	0.06294	3.74377	-6.34502
				0.20604	-0.67771	0.19594	0.08582	-2.03263	0.5733	3.11131	-5.97779
				0.13635	-0.68377	0.48682	-0.07762	-2.17201	1.14251	2.33603	-5.46774
				0.12827	-0.72821	0.65246	-0.2452	-2.27654	1.71377	1.40774	-4.82507
				-0.16968	-0.35249	1.0504	-0.40572	-2.34623	2.29523	0.38356	-4.0396
				-0.08524	-0.42723	0.8585	-0.56448	-2.38108	2.83588	-0.67633	-3.0195
				-0.16463	-0.33229	0.80093	-0.71707	-2.38108	3.29492	-1.73417	-1.76477
				-0.1616	-0.3232	0.65549	-0.87671	-2.36946	3.64176	-2.74407	-0.30807
				-0.22321	-0.23533	0.56055	-1.03194	-2.33462	3.88658	-3.64176	1.23432
				-0.23129	-0.19594	0.36966	-1.16424	-2.28816	4.0396	-4.38643	2.76447
				-0.26664	-0.10201	0.1919	-1.2789	-2.25331	4.1008	-4.92708	4.16201
				-0.27674	0.00315	-0.14645	-1.37592	-2.21847	4.0804	-5.26372	5.32492
				-0.34441	0.18786	-0.38279	-1.4553	-2.18362	4.00899	-5.42693	6.17161
				-0.33128	0.30199	-0.65044	-1.4994	-2.14878	3.91718	-5.45754	6.68166
				-0.47672	0.88274	-0.76962	-1.51704	-2.11393	3.79477	-5.38613	6.84487
				-0.34946	0.6868	-0.81507	-1.53468	-2.06747	3.66216	-5.20251	6.72246
				-0.38481	0.72619	-0.67872	-1.56114	-2.03263	3.50914	-4.91688	6.38583
				-0.34845	0.67266	-0.60499	-1.57878	-1.97455	3.32553	-4.52924	5.88598
				-0.36764	0.68074	-0.4545	-1.61406	-1.91648	3.11131	-4.0804	5.26372
				-0.33431	0.63428	-0.32522	-1.6758	-1.84679	2.86648	-3.56015	4.47824
				-0.3434	0.62822	-0.14443	-1.73754	-1.75387	2.58085	-2.97869	3.47854
				-0.29997	0.52823	0.10201	-1.79928	-1.63772	2.25442	-2.33603	2.27482
				-0.32017	0.50298	0.40299	-1.8522	-1.52157	1.87698	-1.57095	0.88545
				-0.27371	0.36663	0.58883	-1.8963	-1.35896	1.47915	-0.71203	-0.6447
				-0.31613	-0.03969	1.0908	-1.93158	-1.19635	1.0405	0.23054	-2.20342
				-0.17978	-0.3131	0.91203	-1.92276	-1.01864	0.57636	1.24452	-3.65196
				-0.20705	-0.39592	0.88476	-1.88748	-0.82931	0.08314	2.27482	-4.87608
				-0.15655	-0.52621	0.70902	-1.83456	-0.63302	-0.43354	3.25412	-5.80437
				-0.17271	-0.54439	0.58378	-1.764	-0.43556	-0.96195	4.111	-6.43683
				-0.13534	-0.606	0.36461	-1.6758	-0.24159	-1.48935	4.75367	-6.74286
				-0.14443	-0.60398	0.17271	-1.5876	-0.04774	-2.0402	5.17191	-6.76326
				-0.08343	-0.71912	-0.16564	-1.4994	0.15913	-2.57065	5.38613	-6.52864
				-0.0904	-0.70397	-0.41107	-1.4112	0.38446	-3.0399	5.40653	-6.1206
				-0.02565	-0.72316	-0.69589	-1.323	0.62373	-3.44794	5.28412	-5.55955
				-0.0103	-0.3333	-0.75043	-1.25244	0.88506	-3.78457	5.0801	-4.82507
				0.13938	-0.40602	-0.82315	-1.19952	1.16034	-4.00899	4.83527	-3.97839
				0.12726	-0.29593	-0.65549	-1.15542	1.44026	-4.17221	4.54965	-2.91749
				0.19493	-0.28684	-0.5858	-1.12896	1.69579	-4.22321	4.22321	-1.56075
				0.19998	-0.202	-0.41208	-1.1025	1.92809	-4.21301	3.81517	-0.02826
				0.24038	-0.15554	-0.25755	-1.1025	2.12555	-4.16201	3.34593	1.55055
				0.23634	-0.05313	-0.07595	-1.1025	2.27654	-4.0702	2.75427	3.0501
				0.303	0.06646	0.14948	-1.09368	2.38108	-3.97839	2.03	4.37623
				0.29492	0.24543	0.44844	-1.07604	2.45077	-3.86618	1.21392	5.49834
				0.34643	0.33128	0.62014	-1.04958	2.48561	-3.72337	0.30603	6.31442
				0.22119	0.8989	1.0605	-0.76646	2.49723	-2.67266	-3.93759	6.61025
				0.34643	0.7373	0.86961	-0.69678	2.474	-2.40744	-4.45784	6.48784
				0.31209	0.76558	0.82012	-0.64298	2.43915	-2.13201	-4.86588	6.24301
				0.34744	0.69589	0.66559	-0.58477	2.40431	-1.83618	-5.1311	5.87578
				0.32421	0.70296	0.57065	-0.52391	2.36946	-1.53015	-5.28412	5.43713
				0.34643	0.64438	0.3636	-0.45688	2.323	-1.22412	-5.35553	4.98829
				0.33229	0.63529	0.19998	-0.38896	2.27654	-0.90381	-5.38613	4.44764
				0.36562	0.5353	-0.14039	-0.25402	2.19524	-0.21422	-5.57995	3.38673
				0.32724	0.50096	-0.38481	-0.11554	2.10232	0.52535	-5.60035	2.0708
				0.3535	0.37875	-0.65448	0.03546	1.99778	1.29553	-5.47794	0.58248
				0.1818	0.05808	-0.76255	0.18963	1.89325	2.03	-5.27392	-0.90891
				0.2828	-0.21109	-0.82517	0.33516	1.7771	2.72367	-4.99849	-2.34623
				0.22422	-0.2727	-0.68882	0.48422	1.67256	3.34593	-4.66186	-3.70296
				0.24947	-0.42117	-0.61812	0.62975	1.55641	3.86618	-4.22321	-4.88628
				0.21412	-0.47268	-0.45248	0.75764	1.45188	4.23342	-3.69276	-5.75336
				0.21917	-0.55045	-0.32724	0.8723	1.33573	4.44764	-3.0603	-6.28382
				0.18887	-0.5555	-0.14645	0.97902	1.23119	4.53945	-2.32583	-6.51844
				0.19594	-0.68175	0.09625	1.06722	1.1313	4.53945	-1.45874	-6.53884
				0.13332	-0.68478	0.39693	1.15542	1.03141	4.46804	-0.43048	-6.38583
				0.13736	-0.73326	0.5858	1.21716	0.93617	4.35583	0.71611	-6.02879
				-0.16968	-0.36259	1.1009	1.27008	0.8328	4.21301	1.84638	-5.50854
				-0.06898	-0.45046	0.92819	1.33182	0.71316	4.0498	2.90729	-4.86588
				-0.13635	-0.35249	0.89284	1.39356	0.57262	3.84578	3.84578	-4.0804
				-0.12726	-0.33734	0.7171	1.4553	0.40536	3.62136	4.66186	-3.0807
				-0.17473	-0.24644	0.57974	1.51704	0.20326	3.34593	5.27392	-1.83618
				-0.17877	-0.20604	0.36461	1.59642	-0.03635	3.0603	5.60035	-0.38866
				-0.21917	-0.11009	0.17473	1.6758	-0.3078	2.72367	5.68196	1.15271
				-0.23331	-0.0103	-0.16059	1.764	-0.59585	2.34623	5.64115	2.68286
				-0.31007	0.18079	-0.41107	1.83456	-0.88739	1.91779	5.48814	4.1008
				-0.31209	0.2929	-0.69084	1.8963	-1.17312	1.43834	5.24331	5.27392
				-0.49288	0.90193	-0.77568	1.9404	-1.42865	0.90075	4.91688	6.1512
				-0.36663	0.75548	-0.84436	1.96686	-1.66095	0.31623	4.50884	6.66125
				-0.3939	0.78174	-0.67569	1.95804	-1.84679	-0.33255	4.06	6.83467
				-0.34744	0.71104	-0.59792	1.93158	-1.99778	-0.99562	3.54995	6.71226
				-0.36663	0.71205	-0.41814	1.88748	-2.10232	-1.66276	2.94809	6.36542
				-0.3333	0.66054	-0.2727	1.8081	-2.17201	-2.29523	2.21362	5.85537
				-0.34037	0.65044	-0.08201	1.71108	-2.23008	-2.85628	1.35673	5.23311
				-0.29593	0.55146	0.14847	1.62288	-2.25331	-3.31533	0.38764	4.44764
				-0.31108	0.50904	0.4444	1.53468	-2.27654	-3.68256	-0.62226	3.47854
				-0.26664	0.37168	0.62014	1.44648	-2.26493	-3.93759	-1.62196	2.29523
				-0.32926	-0.02666	1.0706	1.37592	-2.25331	-4.0906	-2.58085	0.92523
				-0.20099	-0.30502	0.86658	1.323	-2.2417	-4.16201	-3.45814	-0.58452
				-0.22725	-0.41107	0.81608	1.28772	-2.21847	-4.15181	-4.20281	-2.14221
				-0.1818	-0.53328	0.66458	1.26126	-2.18362	-4.111	-4.75367	-3.58055
				-0.18281	-0.55348	0.57368	1.24362	-2.14878	-3.99879	-5.0903	-4.80467
				-0.14645	-0.61711	0.39087	1.2348	-2.10232	-3.84578	-5.26372	-5.75336
				-0.14645	-0.62014	0.23331	1.22598	-2.06747	-3.66216	-5.33512	-6.39603
				-0.08484	-0.72821	-0.10706	1.20834	-2.02101	-3.45814	-5.30452	-6.72246
				-0.08292	-0.71609	-0.34643	1.17306	-1.97455	-3.23372	-5.17191	-6.75306
				-0.0197	-0.72821	-0.61307	1.13778	-1.92809	-2.99909	-4.93728	-6.52864
				-0.0103	-0.34239	-0.80194	1.09368	-1.87002	-2.73387	-4.62105	-6.1308
				0.1212	-0.41309	-0.84436	1.0143	-1.80033	-2.46864	-4.22321	-5.57995
				0.11817	-0.303	-0.70296	0.9261	-1.73064	-2.20342	-3.76417	-4.86588
				0.16867	-0.29593	-0.63529	0.82114	-1.64933	-1.92799	-3.23372	-4.00899
				0.16867	-0.21008	-0.46965	0.70384	-1.55641	-1.63216	-2.61146	-2.93789
				0.20604	-0.1616	-0.33027	0.56536	-1.45188	-1.32613	-1.86678	-1.56075
				0.20907	-0.05878	-0.15251	0.41983	-1.32411	-0.97012	-1.01602	0.00319
				0.27573	0.05434	0.09716	0.28048	-1.17312	-0.5784	-0.06875	1.61176
				0.27876	0.23432	0.39895	0.13583	-1.01283	-0.12547	0.96705	3.12151
				0.3333	0.32522	0.58782	-0.01905	-0.8328	0.38662	2.0504	4.46804
				0.29593	0.83022	1.0908	-0.17199	-0.64231	0.96195	3.1011	5.60035
				0.38683	0.68579	0.90698	-0.31399	-0.44485	1.57095	4.0294	6.41643
				0.34845	0.73124	0.88981	-0.44982	-0.23462	2.18301	4.74347	6.84487
				0.37572	0.67468	0.71912	-0.58653	-0.01142	2.75427	5.24331	6.94688
				0.35047	0.68377	0.58984	-0.72412	0.22417	3.25412	5.50854	6.81427
				0.36259	0.63226	0.38582	-0.84319	0.47041	3.67236	5.56975	6.44703
				0.33835	0.61913	0.18988	-0.95256	0.7271	3.96819	5.45754	5.90638
				0.3535	0.51409	-0.14645	-1.06722	0.99424	4.13141	5.24331	5.22291
				0.31209	0.48177	-0.39491	-1.18188	1.26604	4.21301	4.95769	4.35583
				0.32825	0.35653	-0.68377	-1.2789	1.53318	4.19261	4.62105	3.21332
				0.17574	0.05161	-0.76659	-1.37592	1.80033	4.111	4.25382	1.81578
				0.27472	-0.21715	-0.83931	-1.48176	2.03263	3.98859	3.82538	0.26931
				0.23634	-0.27977	-0.67064	-1.56996	2.21847	3.83558	3.31533	-1.24452
				0.25957	-0.43228	-0.5959	-1.6758	2.36946	3.68256	2.68286	-2.70327
				0.21917	-0.48076	-0.43228	-1.75518	2.48561	3.50914	1.93819	-4.06
				0.2222	-0.55449	-0.2828	-1.82574	2.54369	3.30512	1.11191	-5.19231
				0.18786	-0.56055	-0.09413	-1.88748	2.56692	3.0909	0.1928	-5.98799
				0.1818	-0.68882	0.13332	-1.93158	2.5553	2.84608	-0.81608	-6.43683
				0.11211	-0.6868	0.42925	-1.94922	2.52046	2.56045	-1.85658	-6.60005
				0.09767	-0.72922	0.60297	-1.96686	2.49723	2.24422	-2.86648	-6.56944
				-0.18988	-0.36562	1.0504	-1.95804	2.45077	1.87698	-3.74377	-6.34502
				-0.11009	-0.43834	0.86153	-1.9404	2.41592	1.49955	-4.46804	-5.92678
				-0.1818	-0.33734	0.82517	-1.88748	2.36946	1.08131	-5.02909	-5.36573
				-0.19291	-0.33027	0.67569	-1.82574	2.28816	0.61206	-5.38613	-4.67206
				-0.24038	-0.24139	0.58277	-1.75518	2.21847	0.11527	-5.54934	-3.82538
				-0.24341	-0.19897	0.39087	-1.6758	2.14878	-0.3805	-5.53914	-2.74407
				-0.27371	-0.1111	0.22826	-1.5876	2.05586	-0.91707	-5.41673	-1.44854
				-0.28381	-0.00755	-0.1111	-1.4994	1.93971	-1.47915	-5.22291	0.02295
				-0.34542	0.18281	-0.35249	-1.40238	1.82356	-2.0606	-4.96789	1.56075
				-0.33431	0.29189	-0.62822	-1.323	1.68418	-2.62166	-4.63125	3.0705
				-0.46965	0.88577	-0.79891	-1.26126	1.56803	-3.12151	-4.18241	4.40683
				-0.37067	0.73427	-0.86052	-1.20834	1.41703	-3.53975	-3.63156	5.49834
				-0.39289	0.75952	-0.72417	-1.17306	1.26604	-3.89678	-2.97869	6.26341
				-0.3535	0.69791	-0.65044	-1.13778	1.10459	-4.13141	-2.20342	6.68166
				-0.36562	0.70801	-0.47672	-1.12014	0.95011	-4.27422	-1.24452	6.77346
				-0.33734	0.65347	-0.34946	-1.12014	0.79679	-4.32522	-0.11527	6.58985
				-0.3434	0.6464	-0.17372	-1.12896	0.64928	-4.29462	1.07111	6.19201
				-0.30805	0.55146	0.07716	-1.12014	0.50177	-4.22321	2.21362	5.67176
				-0.31613	0.51005	0.3838	-1.11132	0.3531	-4.1212	3.27452	5.03929
				-0.27169	0.37269	0.57873	-1.08486	0.20094	-4.01919	4.22321	4.26402
				-0.29391	-0.0103	1.1211	-0.90846	-0.51106	-3.33573	6.1308	-0.52943
				-0.17776	-0.30502	0.93324	-0.78322	-0.6365	-3.13171	5.99819	-1.37714
				-0.19897	-0.39289	0.91102	-0.69149	-0.76659	-2.91749	5.84517	-2.27482
				-0.1515	-0.5151	0.74841	-0.61123	-0.90016	-2.67266	5.70236	-3.14191
				-0.15756	-0.53732	0.61913	-0.52655	-1.03722	-2.39724	5.55955	-3.87638
				-0.12928	-0.59691	0.40804	-0.44717	-1.17312	-2.11161	5.39633	-4.41703
				-0.1313	-0.59994	0.21311	-0.36868	-1.28927	-1.82598	5.20251	-4.80467
				-0.07969	-0.71508	-0.12625	-0.21256	-1.5448	-1.28533	4.80467	-5.71256
				-0.07737	-0.69791	-0.38077	-0.06941	-1.7771	-0.67429	4.33543	-6.33482
				-0.01737	-0.71609	-0.67367	0.07285	-1.99778	0.01163	3.82538	-6.63065
				0.04828	-0.3232	-0.80194	0.20551	-2.19524	0.74569	3.23372	-6.65105
				0.15958	-0.40097	-0.85446	0.32722	-2.33462	1.48935	2.55025	-6.44703
				0.15453	-0.28179	-0.68983	0.44012	-2.45077	2.18301	1.73417	-6.0798
				0.21311	-0.27371	-0.61004	0.54155	-2.52046	2.82568	0.82118	-5.55955
				0.21513	-0.19695	-0.43733	0.6368	-2.54369	3.41734	-0.16322	-4.86588
				0.24341	-0.15251	-0.28987	0.71177	-2.53207	3.87638	-1.13231	-4.0396
				0.2424	-0.04949	-0.10302	0.78145	-2.48561	4.20281	-2.081	-2.97869
				0.29694	0.06323	0.13029	0.85907	-2.41592	4.38643	-2.96849	-1.62196
				0.29694	0.24543	0.42723	0.93492	-2.33462	4.43744	-3.74377	-0.05417
				0.33835	0.33027	0.61105	1.0143	-2.2417	4.42723	-4.35583	1.54035
				0.24341	0.83022	1.111	1.11132	-2.14878	4.36603	-4.78427	3.0603
				0.33532	0.70498	0.90193	1.21716	-2.06747	4.26402	-5.02909	4.41703
				0.31512	0.73427	0.86759	1.34946	-1.98617	4.15181	-5.15151	5.56975
				0.34744	0.6767	0.71003	1.47294	-1.90486	3.99879	-5.17191	6.40623
				0.33229	0.68074	0.61509	1.5876	-1.83517	3.81517	-5.1107	6.85507
				0.35148	0.63024	0.43026	1.70226	-1.7771	3.60095	-4.95769	6.98769
				0.33734	0.61913	0.26866	1.8081	-1.71902	3.33573	-4.72306	6.87547
				0.35956	0.52621	-0.07504	1.87866	-1.67256	3.0399	-4.41703	6.52864
				0.33128	0.49288	-0.32421	1.94922	-1.61449	2.69306	-4.06	5.97779
				0.34643	0.37471	-0.60196	1.9845	-1.55641	2.31563	-3.63156	5.29432
				0.20806	0.04181	-0.79184	1.99332	-1.47511	1.87698	-3.12151	4.41703
				0.26866	-0.20604	-0.87365	1.99332	-1.38219	1.37714	-2.52985	3.27452
				0.22826	-0.27674	-0.73427	1.96686	-1.27765	0.83648	-1.83618	1.88719
				0.24341	-0.4242	-0.66963	1.92276	-1.14059	0.25298	-1.01602	0.34683
				0.21412	-0.47066	-0.50803	1.86984	-0.98147	-0.39274	-0.08803	-1.17312
				0.21412	-0.54641	-0.38683	1.79046	-0.80027	-1.0609	0.95481	-2.64206
				0.18685	-0.54944	-0.20705	1.71108	-0.6005	-1.70357	2.03	-4.00899
				0.18079	-0.66963	0.03575	1.62288	-0.38562	-2.30543	3.0603	-5.15151
				0.12928	-0.67367	0.34946	1.55232	-0.14983	-2.84608	3.99879	-5.96759
				0.11817	-0.71205	0.5454	1.47294	0.10976	-3.28472	4.73326	-6.44703
				-0.12423	-0.32926	1.111	1.40238	0.39259	-3.61115	5.23311	-6.62045
				-0.0706	-0.43531	0.92112	1.35828	0.68993	-3.83558	5.50854	-6.58985
				-0.13332	-0.33734	0.90092	1.323	0.99889	-3.96819	5.57995	-6.35522
				-0.13635	-0.32118	0.74134	1.30536	1.3125	-4.0294	5.47794	-5.92678
				-0.17574	-0.23432	0.61307	1.29654	1.61449	-4.0294	5.27392	-5.34532
				-0.18887	-0.19291	0.40501	1.30536	1.89325	-3.97839	4.98829	-4.64146
				-0.22119	-0.101	0.2121	1.31418	2.11393	-3.88658	4.66186	-3.79477
				-0.24947	-0.00429	-0.12322	1.31418	2.27654	-3.76417	4.30482	-2.72367
				-0.3131	0.18685	-0.36865	1.29654	2.39269	-3.60095	3.86618	-1.43834
				-0.32825	0.2929	-0.66155	1.27008	2.45077	-3.42754	3.32553	0.02622
				-0.45349	0.89183	-0.82214	1.21716	2.46238	-3.23372	2.69306	1.54035
				-0.36865	0.73629	-0.8888	1.12896	2.43915	-3.0297	1.95859	3.0195
				-0.37976	0.77063	-0.72114	1.02312	2.41592	-2.81548	1.13231	4.34563
				-0.34946	0.69791	-0.63933	0.89964	2.38108	-2.56045	0.21422	5.42693
				-0.35754	0.70094	-0.47369	0.75323	2.33462	-2.30543	-0.7814	6.18181
				-0.33734	0.65044	-0.3232	0.58477	2.29977	-2.0402	-1.79538	6.60005
				-0.34037	0.64135	-0.13029	0.40837	2.25331	-1.76477	-2.78487	6.69186
				-0.30704	0.54136	0.101	0.24255	2.21847	-1.46894	-3.67236	6.51844
				-0.31209	0.50399	0.404	0.07726	2.17201	-1.13231	-4.40683	6.141
				-0.27876	0.36259	0.57974	-0.09173	2.13716	-0.73855	-4.95769	5.62075
				-0.27068	-0.0299	1.1514	-0.23549	2.10232	-0.27951	-5.31472	4.99849
				-0.20301	-0.29997	0.93122	-0.37132	2.05586	0.23462	-5.49834	4.22321
				-0.2121	-0.38784	0.87769	-0.50186	1.98617	0.80588	-5.51874	3.24392
				-0.17675	-0.51611	0.70296	-0.64298	1.91648	1.42814	-5.38613	2.0606
				-0.17372	-0.53732	0.61509	-0.78674	1.83517	2.0708	-5.20251	0.70489
				-0.14746	-0.5959	0.42925	-0.9261	1.73064	2.68286	-4.95769	-0.78548
				-0.14241	-0.59893	0.27068	-1.0584	1.61449	3.22352	-4.64146	-2.30543
				-0.09363	-0.71003	-0.07918	-1.1907	1.47511	3.66216	-4.23342	-3.69276
				-0.08019	-0.69993	-0.32825	-1.30536	1.33573	3.97839	-3.72337	-4.86588
				-0.02848	-0.72114	-0.61004	-1.39356	1.18473	4.16201	-3.1011	-5.76357
				0.03202	-0.34239	-0.78275	-1.4553	1.02444	4.24362	-2.36663	-6.37563
				0.1212	-0.39794	-0.84234	-1.51704	0.86648	4.22321	-1.43834	-6.68166
				0.1212	-0.29795	-0.7171	-1.56114	0.70271	4.13141	-0.31827	-6.70206
				0.16463	-0.28381	-0.66054	-1.59642	0.53429	3.98859	0.88647	-6.48784
				0.17776	-0.19291	-0.50197	-1.64934	0.3589	3.82538	2.0606	-6.1002
				0.20806	-0.14746	-0.3838	-1.71108	0.16958	3.66216	3.17251	-5.54934
				0.21614	-0.04575	-0.20402	-1.78164	-0.03554	3.49894	4.18241	-4.82507
				0.27775	0.0706	0.03858	-1.84338	-0.26018	3.31533	5.00869	-3.95799
				0.2929	0.24644	0.33734	-1.8963	-0.49828	3.11131	5.60035	-2.83588
				0.34138	0.33633	0.5353	-1.94922	-0.73639	2.87668	5.88598	-1.39754
				0.31916	0.86658	1.0908	-1.96686	-0.97334	2.62166	5.94718	0.20708
				0.37572	0.7272	0.91708	-1.95804	-1.19635	2.32583	5.87578	1.83618
				0.34744	0.75851	0.90698	-1.92276	-1.40542	1.9994	5.68196	3.35613
				0.36158	0.69286	0.74841	-1.86984	-1.59126	1.62196	5.36573	4.70266
				0.34441	0.69589	0.62014	-1.8081	-1.73064	1.20372	4.94749	5.83497
				0.3535	0.63529	0.41814	-1.7199	-1.8584	0.74467	4.44764	6.63065
				0.34037	0.62317	0.22422	-1.62288	-1.96294	0.2489	3.89678	7.00809
				0.34643	0.52419	-0.11817	-1.53468	-2.05586	-0.28563	3.26432	7.07949
				0.31209	0.49187	-0.36663	-1.43766	-2.13716	-0.85892	2.47884	6.88568
				0.31916	0.36966	-0.66155	-1.35828	-2.20685	-1.46894	1.57095	6.47764
				0.23028	0.04828	-0.80497	-1.29654	-2.26493	-2.081	0.56208	5.87578
				0.28482	-0.22523	-0.87668	-1.2348	-2.31139	-2.67266	-0.49475	5.1311
				0.24745	-0.29088	-0.71609	-1.19952	-2.35785	-3.21332	-1.51995	4.18241
				0.2525	-0.4343	-0.64236	-1.17306	-2.36946	-3.67236	-2.49925	2.97869
				0.22523	-0.47773	-0.48278	-1.15542	-2.36946	-4.01919	-3.39693	1.53015
				0.21412	-0.5555	-0.33532	-1.15542	-2.34623	-4.26402	-4.13141	-0.01418
				0.18685	-0.56156	-0.13736	-1.17306	-2.28816	-4.39663	-4.67206	-1.53015
				0.16665	-0.68781	0.09767	-1.15542	-2.23008	-4.43744	-5.00869	-2.96849
				0.11312	-0.68478	0.39592	-1.1466	-2.13716	-4.40683	-5.15151	-4.29462
				0.08838	-0.72316	0.57469	-1.12896	-2.04424	-4.30482	-5.19231	-5.37593
				-0.16362	-0.36259	1.111	-0.83525	-1.61449	-3.70296	-4.69246	-6.77346
				0	0	0	-0.7691	-1.56803	-3.61115	-4.51904	-6.60005
				0	0	0	-0.71001	-1.52157	-3.48874	-4.31502	-6.40623
				0	0	0	-0.64474	-1.47511	-3.32553	-4.0906	-6.19201
				0	0	0	-0.58036	-1.44026	-3.12151	-3.83558	-5.89618
				0	0	0	-0.51156	-1.3938	-2.90729	-3.59075	-5.53914
				0	0	0	-0.44982	-1.34734	-2.66246	-3.32553	-5.15151
				0	0	0	-0.32546	-1.25442	-2.21362	-2.80528	-4.44764
				0	0	0	-0.19845	-1.1615	-1.71377	-2.18301	-3.60095
				0	0	0	-0.0703	-1.06626	-1.16291	-1.45874	-2.52985
				0	0	0	0.05777	-0.95591	-0.55799	-0.61716	-1.25472
				0	0	0	0.19139	-0.83628	0.10711	0.32337	0.1877
				0	0	0	0.31223	-0.70619	0.8477	1.35673	1.67296
				0	0	0	0.43483	-0.55171	1.58116	2.40744	3.11131
				0	0	0	0.55125	-0.37052	2.26462	3.40713	4.39663
				0	0	0	0.65885	-0.16145	2.89708	4.25382	5.43713
				0	0	0	0.76558	0.08061	3.45814	4.89648	6.1512
				0	0	0	0.86877	0.34845	3.91718	5.31472	6.54904
				0	0	0	0.96138	0.64696	4.23342	5.51874	6.62045
				0	0	0	1.0584	0.96869	4.37623	5.52894	6.43683
				0	0	0	1.13778	1.30088	4.43744	5.40653	6.0798
				0	0	0	1.22598	1.6261	4.41703	5.19231	5.59015
				0	0	0	1.30536	1.92809	4.37623	4.90668	4.98829
				0	0	0	1.38474	2.18362	4.28442	4.59045	4.23342
				0	0	0	1.46412	2.40431	4.17221	4.21301	3.28472
				0	0	0	1.5435	2.5553	4.01919	3.74377	2.13201
				0	0	0	1.62288	2.64822	3.83558	3.17251	0.79364
				0	0	0	1.69344	2.68307	3.60095	2.47884	-0.70693
				0	0	0	1.77282	2.65984	3.32553	1.69337	-2.22382
				0	0	0	1.83456	2.60176	3.0195	0.82934	-3.62136
				0	0	0	1.87866	2.52046	2.66246	-0.12547	-4.82507
				0	0	0	1.91394	2.42754	2.25442	-1.13231	-5.76357
				0	0	0	1.91394	2.33462	1.79538	-2.15241	-6.39603
				0	0	0	1.90512	2.2417	1.28533	-3.1011	-6.71226
				0	0	0	1.86984	2.17201	0.72937	-3.92739	-6.74286
				0	0	0	1.8081	2.11393	0.12139	-4.58025	-6.54904
				0	0	0	1.73754	2.06747	-0.53861	-5.0495	-6.17161
				0	0	0	1.66698	2.02101	-1.21392	-5.33512	-5.63095
				0	0	0	1.57878	1.96294	-1.85658	-5.42693	-4.90668
				0	0	0	1.4994	1.91648	-2.42784	-5.36573	-4.0396
				0	0	0	1.42884	1.84679	-2.92769	-5.21271	-2.91749
				0	0	0	1.39356	1.76548	-3.31533	-4.99849	-1.48935
				0	0	0	1.35828	1.66095	-3.60095	-4.74347	0.14281
				0	0	0	1.34064	1.5448	-3.78457	-4.42723	1.79538
				0	0	0	1.33182	1.41703	-3.87638	-4.01919	3.34593
				0	0	0	1.323	1.27765	-3.90698	-3.52955	4.73326
				0	0	0	1.33182	1.10691	-3.90698	-2.95829	5.87578
				0	0	0	1.31418	0.9292	-3.85598	-2.26462	6.67145
				0	0	0	1.29654	0.74568	-3.77437	-1.40774	7.05909
				0	0	0	1.26126	0.55055	-3.66216	-0.37336	7.1407
				0	0	0	1.20834	0.34729	-3.52955	0.76508	6.95708
				0	0	0	1.1466	0.13473	-3.38673	1.88719	6.52864
				0	0	0	1.04958	-0.09071	-3.23372	2.95829	5.91658
				0	0	0	0.94374	-0.31941	-3.0603	3.92739	5.16171
				0	0	0	0.82555	-0.54823	-2.85628	4.76387	4.22321
				0	0	0	0.68267	-0.78053	-2.64206	5.37593	3.0093
				0	0	0	0.53978	-1.01051	-2.40744	5.71256	1.56075
				0	0	0	0.40572	-1.23119	-2.14221	5.83497	-0.00903
				0	0	0	0.26725	-1.45188	-1.86678	5.80437	-1.54035
				0	0	0	0.13054	-1.63772	-1.57095	5.67176	-2.98889
				0	0	0	0.00289	-1.82356	-1.24452	5.42693	-4.30482
				0	0	0	-0.12083	-1.98617	-0.84872	5.0597	-5.38613
				0	0	0	-0.23461	-2.12555	-0.38458	4.62105	-6.1002
				0	0	0	-0.35456	-2.23008	0.14893	4.1008	-6.47764
				0	0	0	-0.48245	-2.31139	0.72325	3.47854	-6.57965
				0	0	0	-0.59888	-2.35785	1.35673	2.74407	-6.46743
				0	0	0	-0.71618	-2.39269	1.9994	1.85658	-6.18181
				0	0	0	-0.83878	-2.39269	2.62166	0.84464	-5.70236
				0	0	0	-0.95256	-2.36946	3.18271	-0.24176	-5.1107
				0	0	0	-1.07604	-2.34623	3.63156	-1.30573	-4.41703
				0	0	0	-1.20834	-2.323	3.94779	-2.32583	-3.57035
				0	0	0	-1.33182	-2.28816	4.14161	-3.28472	-2.49925
				0	0	0	-1.4553	-2.25331	4.21301	-4.0906	-1.22412
				0	0	0	-1.56996	-2.20685	4.20281	-4.70266	0.2183
				0	0	0	-1.68462	-2.14878	4.13141	-5.1005	1.70357
				0	0	0	-1.8081	-2.0907	3.98859	-5.27392	3.16231
				0	0	0	-1.90512	-2.0094	3.82538	-5.32492	4.43744
				0	0	0	-1.96686	-1.91648	3.67236	-5.28412	5.47794
				0	0	0	-2.01978	-1.82356	3.50914	-5.1311	6.17161
				0	0	0	-2.04624	-1.71902	3.33573	-4.89648	6.54904
				0	0	0	-2.05506	-1.59126	3.16231	-4.58025	6.61025
				0	0	0	-2.01978	-1.47511	2.96849	-4.20281	6.41643
				0	0	0	-1.95804	-1.34734	2.73387	-3.78457	6.03899
				0	0	0	-1.88748	-1.20796	2.45844	-3.30512	5.54934
				0	0	0	-1.8081	-1.06161	2.14221	-2.76447	4.93728
				0	0	0	-1.71108	-0.90829	1.78518	-2.14221	4.19261
				0	0	0	-1.61406	-0.75265	1.37714	-1.40774	3.20311
				0	0	0	-1.52586	-0.59004	0.89973	-0.55697	2.0198
				0	0	0	-1.44648	-0.42279	0.37846	0.39172	0.63144
				0	0	0	-1.37592	-0.25088	-0.18056	1.41794	-0.88647
				0	0	0	-1.31418	-0.064	-0.78242	2.45844	-2.41764
				0	0	0	-1.27008	0.14519	-1.41794	3.43774	-3.81517
				0	0	0	-1.24362	0.37516	-2.0708	4.27422	-4.99849
				0	0	0	-1.21716	0.63418	-2.70327	4.89648	-5.88598
				0	0	0	-1.20834	0.92107	-3.27452	5.30452	-6.49804
				0	0	0	-1.20834	1.21958	-3.75397	5.50854	-6.78367
				0	0	0	-1.20834	1.52157	-4.1212	5.53914	-6.77346
				0	0	0	-1.19952	1.80033	-4.37623	5.42693	-6.53884
				0	0	0	-1.18188	2.04424	-4.51904	5.21271	-6.141
				0	0	0	-1.15542	2.25331	-4.54965	4.94749	-5.56975
				0	0	0	-0.89082	2.62499	-4.0906	3.42754	-1.66276
				0	0	0	-0.82026	2.60176	-3.97839	3.0603	-0.94053
				0	0	0	-0.75411	2.59015	-3.87638	2.63186	0.03326
				0	0	0	-0.68884	2.56692	-3.77437	2.18301	1.15271
				0	0	0	-0.61211	2.54369	-3.65196	1.68317	2.18301
				0	0	0	-0.53361	2.50884	-3.49894	1.16291	3.0195
				0	0	0	-0.46217	2.474	-3.31533	0.6294	3.68256
				0	0	0	-0.32193	2.41592	-2.96849	-0.40294	5.01889
				0	0	0	-0.18081	2.33462	-2.58085	-1.47915	6.1104
				0	0	0	-0.04463	2.25331	-2.13201	-2.55025	6.82447
				0	0	0	0.08423	2.16039	-1.63216	-3.51935	7.1407
				0	0	0	0.1958	2.06747	-1.09151	-4.32522	7.1305
				0	0	0	0.299	1.97455	-0.48557	-4.93728	6.85507
				0	0	0	0.39955	1.88163	0.19688	-5.36573	6.37563
				0	0	0	0.48245	1.78871	0.93033	-5.55955	5.72276
				0	0	0	0.55125	1.70741	1.66276	-5.57995	4.92708
				0	0	0	0.62093	1.63772	2.34623	-5.42693	3.94779
				0	0	0	0.69413	1.55641	2.96849	-5.20251	2.71347
				0	0	0	0.77351	1.47511	3.52955	-4.93728	1.23432
				0	0	0	0.85201	1.3938	3.96819	-4.60065	-0.30297
				0	0	0	0.95256	1.3125	4.25382	-4.20281	-1.77497
				0	0	0	1.06722	1.20796	4.39663	-3.73357	-3.18271
				0	0	0	1.19952	1.10575	4.44764	-3.17251	-4.43744
				0	0	0	1.33182	0.98611	4.43744	-2.52985	-5.44733
				0	0	0	1.46412	0.85022	4.39663	-1.76477	-6.1104
				0	0	0	1.59642	0.69458	4.32522	-0.8375	-6.40623
				0	0	0	1.7199	0.51106	4.21301	0.22238	-6.46743
				0	0	0	1.82574	0.30083	4.06	1.31593	-6.35522
				0	0	0	1.90512	0.06098	3.84578	2.38703	-6.05939
				0	0	0	1.95804	-0.20907	3.59075	3.35613	-5.59015
				0	0	0	1.9845	-0.49712	3.28472	4.22321	-5.00869
				0	0	0	1.99332	-0.79214	2.93789	4.92708	-4.32522
				0	0	0	1.96686	-1.08252	2.54005	5.39633	-3.50914
				0	0	0	1.9404	-1.34734	2.10141	5.62075	-2.44824
				0	0	0	1.87866	-1.57964	1.62196	5.67176	-1.18332
				0	0	0	1.79928	-1.7771	1.10171	5.61055	0.23054
				0	0	0	1.7199	-1.91648	0.53351	5.46774	1.69337
				0	0	0	1.64052	-2.02101	-0.04621	5.21271	3.13171
				0	0	0	1.56114	-2.07909	-0.68653	4.85568	4.39663
				0	0	0	1.4994	-2.11393	-1.33633	4.42723	5.42693
				0	0	0	1.42884	-2.14878	-1.94839	3.92739	6.1308
				0	0	0	1.39356	-2.16039	-2.48904	3.33573	6.51844
				0	0	0	1.3671	-2.17201	-2.93789	2.60126	6.61025
				0	0	0	1.35828	-2.18362	-3.29492	1.72397	6.44703
				0	0	0	1.35828	-2.19524	-3.57035	0.73957	6.1002
				0	0	0	1.3671	-2.21847	-3.72337	-0.30399	5.64115
				0	0	0	1.37592	-2.21847	-3.79477	-1.35673	5.0495
				0	0	0	1.38474	-2.21847	-3.81517	-2.37683	4.27422
				0	0	0	1.38474	-2.19524	-3.81517	-3.31533	3.30512
				0	0	0	1.3671	-2.17201	-3.77437	-4.111	2.10141
				0	0	0	1.323	-2.14878	-3.71316	-4.72306	0.70489
				0	0	0	1.25244	-2.10232	-3.62136	-5.1107	-0.84872
				0	0	0	1.16424	-2.04424	-3.51935	-5.30452	-2.41764
				0	0	0	1.04958	-1.97455	-3.38673	-5.36573	-3.83558
				0	0	0	0.90846	-1.90486	-3.24392	-5.31472	-5.02909
				0	0	0	0.74705	-1.80033	-3.0807	-5.17191	-5.94718
				0	0	0	0.57595	-1.69579	-2.88688	-4.91688	-6.57965
				0	0	0	0.41454	-1.57964	-2.67266	-4.60065	-6.86527
				0	0	0	0.24961	-1.44026	-2.43804	-4.21301	-6.85507
				0	0	0	0.09349	-1.30088	-2.17281	-3.77437	-6.62045
				0	0	0	-0.05072	-1.15453	-1.89739	-3.27452	-6.19201
				0	0	0	-0.17905	-0.99773	-1.58116	-2.73387	-5.60035
				0	0	0	-0.28577	-0.83628	-1.22412	-2.11161	-4.82507
				0	0	0	-0.39955	-0.67483	-0.84056	-1.38734	-3.86618
				0	0	0	-0.52391	-0.5099	-0.37846	-0.55697	-2.66246
				0	0	0	-0.64562	-0.338	0.15404	0.36418	-1.14251
				0	0	0	-0.7841	-0.1568	0.72733	1.35673	0.52841
				0	0	0	-0.93492	0.041	1.34653	2.35643	2.18301
				0	0	0	-1.06722	0.25553	1.96879	3.32553	3.70296
				0	0	0	-1.20834	0.48783	2.57065	4.15181	5.03929
				0	0	0	-1.33182	0.7422	3.12151	4.76387	6.1104
				0	0	0	-1.42884	1.01167	3.56015	5.18211	6.81427
				0	0	0	-1.50822	1.28927	3.86618	5.39633	7.0999
				0	0	0	-1.57878	1.56803	4.06	5.43713	7.0999
				0	0	0	-1.64052	1.83517	4.14161	5.34532	6.83467
				0	0	0	-1.71108	2.07909	4.13141	5.17191	6.34502
				0	0	0	-1.78164	2.28816	4.0498	4.94749	5.68196
				0	0	0	-1.84338	2.45077	3.93759	4.67206	4.89648
				0	0	0	-1.90512	2.56692	3.78457	4.31502	3.90698
				0	0	0	-1.95804	2.63661	3.64176	3.87638	2.66246
				0	0	0	-1.9845	2.65984	3.50914	3.31533	1.18332
				0	0	0	-1.99332	2.64822	3.36633	2.62166	-0.34173
				0	0	0	-1.96686	2.61338	3.20311	1.79538	-1.81578
				0	0	0	-1.92276	2.5553	3.0297	0.86913	-3.20311
				0	0	0	-1.86102	2.48561	2.80528	-0.14791	-4.45784
				0	0	0	-1.77282	2.41592	2.56045	-1.24452	-5.43713
				0	0	0	-1.68462	2.33462	2.26462	-2.34623	-6.0696
				0	0	0	-1.59642	2.2417	1.90759	-3.36633	-6.37563
				0	0	0	-1.50822	2.14878	1.49955	-4.23342	-6.43683
				0	0	0	-1.42884	2.05586	1.0201	-4.91688	-6.32462
				0	0	0	-1.34946	1.93971	0.48761	-5.40653	-6.02879
				0	0	0	-1.30536	1.82356	-0.08844	-5.68196	-5.56975
				0	0	0	-1.27008	1.69579	-0.71509	-5.74316	-4.99849
				0	0	0	-1.24362	1.56803	-1.36693	-5.63095	-4.31502
				0	0	0	-1.2348	1.44026	-2.0504	-5.41673	-3.46834
				0	0	0	-1.2348	1.3125	-2.70327	-5.1413	-2.38703
				0	0	0	-1.24362	1.19635	-3.29492	-4.77407	-1.10171
				0	0	0	-1.2348	1.07439	-3.80497	-4.33543	0.34275
				0	0	0	-1.21716	0.95011	-4.19261	-3.81517	1.82598
				0	0	0	-1.19952	0.83047	-4.45784	-3.18271	3.26432
				0	0	0	-0.91728	0.28805	-4.41703	0.12241	7.0999
				0	0	0	-0.84319	0.18352	-4.31502	0.71305	6.95708
				0	0	0	-0.77616	0.07434	-4.21301	1.49955	6.81427
				0	0	0	-0.71971	-0.03996	-4.1212	2.24422	6.68166
				0	0	0	-0.65533	-0.16261	-4.01919	2.83588	6.54904
				0	0	0	-0.59094	-0.29154	-3.91718	3.31533	6.36542
				0	0	0	-0.52744	-0.42511	-3.81517	3.68256	6.1206
				0	0	0	-0.40484	-0.6818	-3.58055	4.51904	5.63095
				0	0	0	-0.28841	-0.94662	-3.29492	5.17191	4.98829
				0	0	0	-0.17199	-1.20796	-2.96849	5.52894	4.16201
				0	0	0	-0.05645	-1.47511	-2.59105	5.65135	3.13171
				0	0	0	0.05248	-1.71902	-2.15241	5.64115	1.85658
				0	0	0	0.15876	-1.95132	-1.66276	5.52894	0.40702
				0	0	0	0.26195	-2.14878	-1.14251	5.33512	-1.16291
				0	0	0	0.36691	-2.29977	-0.51923	5.02909	-2.71347
				0	0	0	0.46834	-2.41592	0.17546	4.64146	-4.1008
				0	0	0	0.57242	-2.474	0.92523	4.20281	-5.26372
				0	0	0	0.68002	-2.49723	1.67296	3.69276	-6.1206
				0	0	0	0.78586	-2.474	2.36663	3.0603	-6.68166
				0	0	0	0.89082	-2.42754	2.99909	2.28502	-6.90608
				0	0	0	0.99666	-2.35785	3.59075	1.37714	-6.85507
				0	0	0	1.11132	-2.27654	4.0396	0.38152	-6.56944
				0	0	0	1.21716	-2.20685	4.34563	-0.66409	-6.1002
				0	0	0	1.30536	-2.13716	4.49864	-1.71377	-5.45754
				0	0	0	1.39356	-2.06747	4.55985	-2.70327	-4.65166
				0	0	0	1.49058	-2.02101	4.55985	-3.59075	-3.65196
				0	0	0	1.56996	-1.97455	4.50884	-4.32522	-2.38703
				0	0	0	1.64934	-1.92809	4.40683	-4.87608	-0.84362
				0	0	0	1.7199	-1.89325	4.26402	-5.21271	0.80486
				0	0	0	1.79046	-1.84679	4.0804	-5.37593	2.42784
				0	0	0	1.83456	-1.81194	3.83558	-5.41673	3.90698
				0	0	0	1.86984	-1.75387	3.53975	-5.35553	5.17191
				0	0	0	1.88748	-1.69579	3.19291	-5.18211	6.17161
				0	0	0	1.88748	-1.61449	2.82568	-4.91688	6.79387
				0	0	0	1.8522	-1.50995	2.41764	-4.55985	7.01829
				0	0	0	1.79046	-1.38219	1.95859	-4.1212	6.97748
				0	0	0	1.72872	-1.23119	1.46894	-3.63156	6.68166
				0	0	0	1.66698	-1.05232	0.92829	-3.0909	6.18181
				0	0	0	1.59642	-0.85603	0.36112	-2.48904	5.52894
				0	0	0	1.51704	-0.63766	-0.23462	-1.79538	4.74347
				0	0	0	1.4553	-0.41117	-0.86709	-0.99868	3.76417
				0	0	0	1.42002	-0.18236	-1.48935	-0.12853	2.54005
				0	0	0	1.40238	0.05378	-2.0606	0.8222	1.10171
				0	0	0	1.38474	0.30431	-2.56045	1.81578	-0.39274
				0	0	0	1.38474	0.56681	-2.97869	2.80528	-1.83618
				0	0	0	1.38474	0.8386	-3.28472	3.70296	-3.18271
				0	0	0	1.38474	1.11736	-3.50914	4.41703	-4.40683
				0	0	0	1.38474	1.3938	-3.64176	4.91688	-5.37593
				0	0	0	1.3671	1.66095	-3.71316	5.23311	-5.99819
				0	0	0	1.34946	1.89325	-3.75397	5.33512	-6.30422
				0	0	0	1.29654	2.07909	-3.75397	5.28412	-6.38583
				0	0	0	1.22598	2.23008	-3.71316	5.1413	-6.28382
				0	0	0	1.1466	2.323	-3.67236	4.92708	-6.02879
				0	0	0	1.04958	2.38108	-3.60095	4.67206	-5.59015
				0	0	0	0.9261	2.40431	-3.50914	4.40683	-5.03929
				0	0	0	0.79027	2.40431	-3.39693	4.06	-4.37623
				0	0	0	0.64651	2.40431	-3.25412	3.64176	-3.54995
				0	0	0	0.52038	2.40431	-3.0909	3.12151	-2.46864
				0	0	0	0.39073	2.38108	-2.90729	2.47884	-1.18332
				0	0	0	0.27077	2.36946	-2.67266	1.71377	0.26727
				0	0	0	0.15876	2.34623	-2.41764	0.84566	1.76477
				0	0	0	0.07162	2.31139	-2.12181	-0.12445	3.23372
				0	0	0	-0.02231	2.26493	-1.82598	-1.16291	4.51904
				0	0	0	-0.11378	2.20685	-1.50975	-2.20342	5.56975
				0	0	0	-0.21874	2.13716	-1.14251	-3.20311	6.27362
				0	0	0	-0.32193	2.05586	-0.72937	-4.0702	6.66125
				0	0	0	-0.43924	1.95132	-0.27135	-4.75367	6.75306
				0	0	0	-0.5636	1.84679	0.23156	-5.26372	6.56944
				0	0	0	-0.69413	1.73064	0.76814	-5.55955	6.20221
				0	0	0	-0.82555	1.60287	1.35673	-5.66156	5.70236
				0	0	0	-0.9702	1.46349	1.94839	-5.61055	5.0597
				0	0	0	-1.12896	1.32411	2.52985	-5.43713	4.23342
				0	0	0	-1.2789	1.17312	3.0399	-5.20251	3.19291
				0	0	0	-1.42884	1.03374	3.44794	-4.88628	1.90759
				0	0	0	-1.56996	0.89668	3.75397	-4.47824	0.45496
				0	0	0	-1.7199	0.76427	3.93759	-3.97839	-1.13231
				0	0	0	-1.8522	0.63418	4.0294	-3.36633	-2.71347
				0	0	0	-1.94922	0.49712	4.0294	-2.66246	-4.1212
				0	0	0	-2.01978	0.35077	3.94779	-1.83618	-5.30452
				0	0	0	-2.05506	0.18816	3.83558	-0.81812	-6.18181
				0	0	0	-2.08152	-0.00393	3.71316	0.32847	-6.73266
				0	0	0	-2.05506	-0.22765	3.60095	1.48935	-6.96728
				0	0	0	-2.01096	-0.47273	3.49894	2.59105	-6.89588
				0	0	0	-1.94922	-0.73291	3.38673	3.60095	-6.57965
				0	0	0	-1.86984	-0.99541	3.25412	4.47824	-6.09
				0	0	0	-1.78164	-1.25442	3.11131	5.16171	-5.41673
				0	0	0	-1.69344	-1.48672	2.93789	5.57995	-4.59045
				0	0	0	-1.59642	-1.68418	2.70327	5.73296	-3.60095
				0	0	0	-1.51704	-1.84679	2.40744	5.72276	-2.35643
				0	0	0	-1.44648	-1.98617	2.0606	5.57995	-0.81404
				0	0	0	-1.38474	-2.0907	1.64236	5.36573	0.83342
				0	0	0	-1.34064	-2.18362	1.14251	5.0495	2.43804
				0	0	0	-1.31418	-2.25331	0.59472	4.65166	3.90698
				0	0	0	-1.28772	-2.31139	-0.0095	4.20281	5.17191
				0	0	0	-1.28772	-2.34623	-0.66102	3.68256	6.17161
				0	0	0	-1.29654	-2.36946	-1.33633	3.0807	6.80407
				0	0	0	-1.29654	-2.36946	-2.03	2.33603	7.01829
				0	0	0	-1.29654	-2.34623	-2.70327	1.43834	6.95708
				0	0	0	-1.28772	-2.31139	-3.30512	0.44578	6.66125
				0	0	0	-1.27008	-2.2417	-3.81517	-0.58962	6.141
				0	0	0	-0.97902	-1.90486	-4.72306	-4.67206	2.92769
				0	0	0	-0.90846	-1.88163	-4.64146	-4.86588	2.31563
				0	0	0	-0.85201	-1.84679	-4.55985	-5.0597	1.50975
				0	0	0	-0.78586	-1.80033	-4.46804	-5.20251	0.58146
				0	0	0	-0.71177	-1.7771	-4.37623	-5.29432	-0.38458
				0	0	0	-0.6368	-1.74225	-4.27422	-5.33512	-1.21392
				0	0	0	-0.56624	-1.70741	-4.18241	-5.33512	-1.91779
				0	0	0	-0.42865	-1.63772	-4.00899	-5.40653	-3.26432
				0	0	0	-0.29371	-1.56803	-3.82538	-5.36573	-4.48844
				0	0	0	-0.157	-1.48672	-3.59075	-5.22291	-5.44733
				0	0	0	-0.03651	-1.40542	-3.33573	-4.97809	-6.05939
				0	0	0	0.07321	-1.32411	-3.0093	-4.64146	-6.34502
				0	0	0	0.17552	-1.21958	-2.65226	-4.22321	-6.42663
				0	0	0	0.26725	-1.10575	-2.23402	-3.74377	-6.32462
				0	0	0	0.34663	-0.97334	-1.75457	-3.18271	-6.04919
				0	0	0	0.41542	-0.82234	-1.22412	-2.54005	-5.60035
				0	0	0	0.48422	-0.6516	-0.60798	-1.77497	-5.02909
				0	0	0	0.56272	-0.45879	0.10813	-0.89973	-4.34563
				0	0	0	0.64474	-0.23695	0.8579	0.06008	-3.43774
				0	0	0	0.72853	0.01394	1.63216	1.10171	-2.32583
				0	0	0	0.82996	0.28224	2.36663	2.16261	-0.98644
				0	0	0	0.95256	0.56681	3.0399	3.18271	0.51005
				0	0	0	1.08486	0.86416	3.66216	4.0804	2.0504
				0	0	0	1.22598	1.17312	4.13141	4.77407	3.50914
				0	0	0	1.37592	1.47511	4.44764	5.23311	4.77407
				0	0	0	1.51704	1.76548	4.62105	5.46774	5.76357
				0	0	0	1.65816	2.02101	4.67206	5.49834	6.44703
				0	0	0	1.77282	2.2417	4.66186	5.38613	6.77346
				0	0	0	1.87866	2.40431	4.59045	5.17191	6.80407
				0	0	0	1.94922	2.52046	4.47824	4.89648	6.56944
				0	0	0	1.9845	2.57853	4.31502	4.58025	6.1512
				0	0	0	1.99332	2.59015	4.0906	4.23342	5.61055
				0	0	0	1.97568	2.5553	3.82538	3.83558	4.91688
				0	0	0	1.93158	2.49723	3.49894	3.34593	4.0294
				0	0	0	1.86984	2.42754	3.14191	2.75427	2.92769
				0	0	0	1.79046	2.36946	2.74407	2.0402	1.61176
				0	0	0	1.71108	2.31139	2.31563	1.26492	0.13057
				0	0	0	1.64052	2.26493	1.84638	0.37744	-1.45874
				0	0	0	1.56996	2.21847	1.33633	-0.6039	-2.99909
				0	0	0	1.4994	2.19524	0.7916	-1.62196	-4.36603
				0	0	0	1.4553	2.16039	0.2336	-2.62166	-5.46774
				0	0	0	1.42002	2.10232	-0.34989	-3.52955	-6.26341
				0	0	0	1.4112	2.04424	-0.95991	-4.28442	-6.75306
				0	0	0	1.39356	1.96294	-1.57095	-4.88628	-6.91628
				0	0	0	1.40238	1.87002	-2.12181	-5.29432	-6.78367
				0	0	0	1.42002	1.74225	-2.59105	-5.50854	-6.44703
				0	0	0	1.42884	1.60287	-2.96849	-5.54934	-5.92678
				0	0	0	1.43766	1.45188	-3.27452	-5.45754	-5.26372
				0	0	0	1.43766	1.28927	-3.48874	-5.28412	-4.44764
				0	0	0	1.43766	1.12433	-3.63156	-5.0597	-3.44794
				0	0	0	1.40238	0.9443	-3.70296	-4.75367	-2.20342
				0	0	0	1.34064	0.76194	-3.75397	-4.35583	-0.69163
				0	0	0	1.26126	0.57843	-3.76417	-3.84578	0.91911
				0	0	0	1.15542	0.39259	-3.75397	-3.23372	2.49925
				0	0	0	1.0143	0.20442	-3.71316	-2.50945	3.92739
				0	0	0	0.8626	0.01475	-3.64176	-1.62196	5.17191
				0	0	0	0.70207	-0.17887	-3.53975	-0.56208	6.1308
				0	0	0	0.54331	-0.37284	-3.41734	0.58962	6.72246
				0	0	0	0.38455	-0.57378	-3.25412	1.74437	6.93668
				0	0	0	0.22932	-0.78053	-3.0807	2.83588	6.88568
				0	0	0	0.09967	-0.99076	-2.86648	3.82538	6.57965
				0	0	0	-0.01297	-1.20796	-2.61146	4.66186	6.09
				0	0	0	-0.11378	-1.42865	-2.32583	5.28412	5.45754
				0	0	0	-0.20903	-1.63772	-2.0198	5.64115	4.69246
				0	0	0	-0.29635	-1.83517	-1.71377	5.76357	3.73357
				0	0	0	-0.38808	-2.02101	-1.37714	5.72276	2.54005
				0	0	0	-0.50098	-2.18362	-1.00786	5.56975	1.11191
				0	0	0	-0.62798	-2.31139	-0.61002	5.32492	-0.37846
				0	0	0	-0.76822	-2.40431	-0.17648	4.97809	-1.80558
				0	0	0	-0.91728	-2.46238	0.30603	4.53945	-3.18271
				0	0	0	-1.07604	-2.48561	0.82832	4.0702	-4.41703
				0	0	0	-1.22598	-2.48561	1.37714	3.52955	-5.39633
				0	0	0	-1.35828	-2.46238	1.92799	2.90729	-6.05939
				0	0	0	-1.47294	-2.42754	2.45844	2.15241	-6.39603
				0	0	0	-1.57878	-2.38108	2.93789	1.27513	-6.47764
				0	0	0	-1.6758	-2.31139	3.33573	0.32643	-6.40623
				0	0	0	-1.74636	-2.2417	3.63156	-0.65286	-6.1308
				0	0	0	-1.81692	-2.14878	3.81517	-1.63216	-5.69216
				0	0	0	-1.87866	-2.06747	3.90698	-2.57065	-5.1209
				0	0	0	-1.93158	-1.96294	3.93759	-3.42754	-4.43744
				0	0	0	-1.95804	-1.8584	3.89678	-4.13141	-3.52955
				0	0	0	-1.97568	-1.76548	3.82538	-4.67206	-2.40744
				0	0	0	-1.95804	-1.67256	3.73357	-5.00869	-1.0507
				0	0	0	-1.9404	-1.59126	3.63156	-5.19231	0.47639
				0	0	0	-1.88748	-1.49834	3.54995	-5.26372	2.03
				0	0	0	-1.81692	-1.40542	3.45814	-5.23311	3.51935
				0	0	0	-1.73754	-1.30088	3.33573	-5.1209	4.83527
				0	0	0	-1.66698	-1.19635	3.19291	-4.90668	5.83497
				0	0	0	-1.56996	-1.0709	2.99909	-4.60065	6.51844
				0	0	0	-1.49058	-0.93617	2.76447	-4.23342	6.85507
				0	0	0	-1.42884	-0.7875	2.46864	-3.79477	6.85507
				0	0	0	-1.37592	-0.62837	2.10141	-3.29492	6.60005
				0	0	0	-1.34064	-0.45763	1.67296	-2.72367	6.1614
				0	0	0	-1.323	-0.26947	1.19352	-1.9994	5.59015
				0	0	0	-1.31418	-0.0604	0.64266	-1.16291	4.89648
				0	0	0	-1.34064	0.17887	0.04743	-0.2234	3.98859
				0	0	0	-1.34064	0.4495	-0.58656	0.81506	2.87668
				0	0	0	-1.34064	0.75149	-1.23432	1.89739	1.56075
				0	0	0	-1.33182	1.07439	-1.90759	2.96849	0.06804
				0	0	0	-1.323	1.40542	-2.58085	3.93759	-1.51995
				0	0	0	-1.04958	2.54369	-4.75367	5.88598	-7.40593
				0	0	0	-0.97902	2.56692	-4.75367	5.75336	-7.44673
				0	0	0	-0.90846	2.57853	-4.70266	5.61055	-7.37532
				0	0	0	-0.83525	2.57853	-4.66186	5.46774	-7.25291
				0	0	0	-0.76469	2.57853	-4.60065	5.34532	-7.0999
				0	0	0	-0.69502	2.56692	-4.52924	5.20251	-6.92648
				0	0	0	-0.63504	2.54369	-4.44764	5.03929	-6.73266
				0	0	0	-0.50803	2.53207	-4.31502	4.73326	-6.38583
				0	0	0	-0.37926	2.48561	-4.16201	4.35583	-5.85537
				0	0	0	-0.2646	2.42754	-3.99879	3.90698	-5.17191
				0	0	0	-0.16758	2.36946	-3.82538	3.38673	-4.33543
				0	0	0	-0.07559	2.29977	-3.63156	2.74407	-3.34593
				0	0	0	0.01023	2.21847	-3.40713	1.9892	-2.0708
				0	0	0	0.09967	2.13716	-3.12151	1.16291	-0.56922
				0	0	0	0.18522	2.06747	-2.78487	0.23666	1.0405
				0	0	0	0.26548	2.0094	-2.38703	-0.75793	2.59105
				0	0	0	0.35986	1.93971	-1.92799	-1.77497	3.99879
				0	0	0	0.47275	1.88163	-1.38734	-2.78487	5.20251
				0	0	0	0.58388	1.82356	-0.7661	-3.67236	6.141
				0	0	0	0.70295	1.7771	-0.04947	-4.38643	6.68166
				0	0	0	0.83702	1.71902	0.73855	-4.94749	6.89588
				0	0	0	0.9702	1.63772	1.55055	-5.32492	6.83467
				0	0	0	1.1025	1.55641	2.31563	-5.50854	6.54904
				0	0	0	1.22598	1.44026	3.0501	-5.50854	6.05939
				0	0	0	1.34064	1.32411	3.68256	-5.38613	5.43713
				0	0	0	1.4553	1.19635	4.21301	-5.20251	4.67206
				0	0	0	1.55232	1.05348	4.55985	-4.96789	3.68256
				0	0	0	1.64052	0.899	4.74347	-4.65166	2.42784
				0	0	0	1.7199	0.73175	4.79447	-4.23342	0.96399
				0	0	0	1.79046	0.54823	4.77407	-3.72337	-0.53963
				0	0	0	1.83456	0.34729	4.68226	-3.1011	-1.9892
				0	0	0	1.86102	0.12196	4.53945	-2.36663	-3.37653
				0	0	0	1.87866	-0.12777	4.34563	-1.44854	-4.60065
				0	0	0	1.87866	-0.39375	4.1008	-0.35704	-5.55955
				0	0	0	1.8522	-0.66786	3.79477	0.8171	-6.1614
				0	0	0	1.79928	-0.93733	3.44794	1.97899	-6.45723
				0	0	0	1.73754	-1.18473	3.0705	3.0807	-6.52864
				0	0	0	1.6758	-1.41703	2.66246	4.0702	-6.41643
				0	0	0	1.60524	-1.60287	2.23402	4.90668	-6.1104
				0	0	0	1.5435	-1.74225	1.76477	5.49834	-5.65135
				0	0	0	1.49058	-1.8584	1.26492	5.79417	-5.03929
				0	0	0	1.4553	-1.93971	0.72427	5.88598	-4.30482
				0	0	0	1.42884	-1.99778	0.17342	5.81457	-3.38673
				0	0	0	1.42002	-2.04424	-0.40294	5.63095	-2.20342
				0	0	0	1.42002	-2.10232	-1.01296	5.34532	-0.81404
				0	0	0	1.43766	-2.14878	-1.60156	4.94749	0.70489
				0	0	0	1.43766	-2.19524	-2.14221	4.46804	2.26462
				0	0	0	1.44648	-2.2417	-2.61146	3.94779	3.71316
				0	0	0	1.43766	-2.27654	-2.98889	3.35613	4.95769
				0	0	0	1.42002	-2.31139	-3.28472	2.64206	5.93698
				0	0	0	1.37592	-2.323	-3.51935	1.80558	6.54904
				0	0	0	1.31418	-2.31139	-3.66216	0.86402	6.82447
				0	0	0	1.2348	-2.28816	-3.75397	-0.13363	6.79387
				0	0	0	1.1466	-2.25331	-3.80497	-1.13231	6.49804
				0	0	0	1.0143	-2.19524	-3.82538	-2.10141	6.03899
				0	0	0	0.88112	-2.12555	-3.81517	-2.99909	5.44733
				0	0	0	0.74529	-2.03263	-3.76417	-3.78457	4.72306
				0	0	0	0.61387	-1.92809	-3.69276	-4.39663	3.81517
				0	0	0	0.48069	-1.81194	-3.58055	-4.82507	2.70327
				0	0	0	0.35368	-1.68418	-3.44794	-5.0495	1.38734
				0	0	0	0.25137	-1.55641	-3.27452	-5.15151	-0.07865
				0	0	0	0.1667	-1.41703	-3.0603	-5.15151	-1.63216
				0	0	0	0.09085	-1.28927	-2.81548	-5.0699	-3.13171
				0	0	0	0.00979	-1.16034	-2.54005	-4.91688	-4.44764
				0	0	0	-0.05521	-1.03257	-2.24422	-4.66186	-5.49834
				0	0	0	-0.1323	-0.90365	-1.91779	-4.35583	-6.24301
				0	0	0	-0.22226	-0.77704	-1.59136	-3.98859	-6.67145
				0	0	0	-0.33604	-0.64579	-1.24452	-3.56015	-6.79387
				0	0	0	-0.45158	-0.50641	-0.88137	-3.0909	-6.65105
				0	0	0	-0.58653	-0.35077	-0.48659	-2.52985	-6.29402
				0	0	0	-0.73471	-0.17539	-0.06498	-1.84638	-5.79417
				0	0	0	-0.89964	0.02381	0.40294	-1.0405	-5.1413
				0	0	0	-1.06722	0.24624	0.89667	-0.13261	-4.34563
				0	0	0	-1.2348	0.49712	1.40774	0.87219	-3.37653
				0	0	0	-1.4112	0.77588	1.93819	1.92799	-2.12181
				0	0	0	-1.57878	1.07903	2.43804	2.97869	-0.60288
				0	0	0	-1.72872	1.3938	2.89708	3.92739	1.00684
				0	0	0	-1.8522	1.69579	3.27452	4.67206	2.56045
				0	0	0	-1.95804	1.99778	3.56015	5.19231	3.97839
				0	0	0	-2.0286	2.25331	3.73357	5.49834	5.18211
				0	0	0	-2.06388	2.46238	3.84578	5.59015	6.141
				0	0	0	-2.05506	2.61338	3.87638	5.51874	6.69186
				0	0	0	-2.01978	2.69468	3.84578	5.33512	6.90608
				0	0	0	-1.96686	2.72953	3.78457	5.0699	6.85507
				0	0	0	-1.88748	2.71791	3.70296	4.76387	6.57965
				0	0	0	-1.79928	2.65984	3.63156	4.39663	6.1104
				0	0	0	-1.70226	2.57853	3.56015	3.95799	5.50854
				0	0	0	-1.62288	2.48561	3.47854	3.43774	4.74347
				0	0	0	-1.5435	2.39269	3.34593	2.79507	3.74377
				0	0	0	-1.47294	2.29977	3.20311	2.03	2.46864
				0	0	0	-1.42002	2.20685	3.0093	1.18332	0.97624
				0	0	0	-1.39356	2.11393	2.76447	0.25503	-0.52433
				0	0	0	-1.3671	2.02101	2.44824	-0.75181	-1.9892
				0	0	0	-1.35828	1.92809	2.0708	-1.77497	-3.39693
				0	0	0	-1.35828	1.83517	1.63216	-2.79507	-4.64146
				0	0	0	-1.37592	1.74225	1.15271	-3.68256	-5.60035
				0	0	0	-1.39356	1.64933	0.60798	-4.39663	-6.21241
				0	0	0	-1.39356	1.5448	0.02764	-4.93728	-6.50824
				0	0	0	-1.38474	1.45188	-0.58452	-5.31472	-6.58985
				0	0	0	-1.37592	1.35896	-1.22412	-5.47794	-6.48784
				0	0	0	-1.04958	0.90713	-3.87638	-4.91688	-4.64146
				0	0	0	-1.00548	0.8235	-4.1008	-4.81487	-4.111
				0	0	0	-0.95256	0.73639	-4.26402	-4.70266	-3.58055
				0	0	0	-0.89964	0.64579	-4.36603	-4.54965	-3.0195
				0	0	0	-0.82467	0.55055	-4.40683	-4.32522	-2.32583
				0	0	0	-0.75411	0.44718	-4.41703	-4.0396	-1.53015
				0	0	0	-0.68267	0.338	-4.39663	-3.71316	-0.65898
				0	0	0	-0.55478	0.12544	-4.43744	-3.13171	0.90483
				0	0	0	-0.41807	-0.10035	-4.38643	-2.43804	2.43804
				0	0	0	-0.29018	-0.34148	-4.28442	-1.56075	3.87638
				0	0	0	-0.17111	-0.59353	-4.14161	-0.48557	5.1107
				0	0	0	-0.06703	-0.85486	-4.00899	0.69163	6.01859
				0	0	0	0.02849	-1.1162	-3.86618	1.85658	6.60005
				0	0	0	0.10849	-1.37057	-3.71316	2.95829	6.82447
				0	0	0	0.17728	-1.61449	-3.49894	3.95799	6.74286
				0	0	0	0.23285	-1.82356	-3.24392	4.81487	6.43683
				0	0	0	0.30076	-2.02101	-2.92769	5.44733	5.96759
				0	0	0	0.38191	-2.17201	-2.54005	5.78397	5.35553
				0	0	0	0.45952	-2.28816	-2.081	5.88598	4.61085
				0	0	0	0.55125	-2.35785	-1.55055	5.85537	3.67236
				0	0	0	0.6615	-2.39269	-0.93339	5.72276	2.54005
				0	0	0	0.7938	-2.39269	-0.20198	5.45754	1.21392
				0	0	0	0.93492	-2.36946	0.61002	5.0801	-0.25809
				0	0	0	1.08486	-2.33462	1.44854	4.61085	-1.81578
				0	0	0	1.2348	-2.27654	2.24422	4.0804	-3.28472
				0	0	0	1.40238	-2.2417	2.99909	3.45814	-4.54965
				0	0	0	1.56114	-2.19524	3.68256	2.71347	-5.52894
				0	0	0	1.69344	-2.16039	4.23342	1.81578	-6.22261
				0	0	0	1.81692	-2.12555	4.60065	0.80486	-6.63065
				0	0	0	1.91394	-2.0907	4.80467	-0.25605	-6.72246
				0	0	0	1.97568	-2.05586	4.85568	-1.31593	-6.54904
				0	0	0	2.00214	-2.0094	4.81487	-2.32583	-6.20221
				0	0	0	2.00214	-1.96294	4.71286	-3.26432	-5.69216
				0	0	0	1.96686	-1.91648	4.54965	-4.0498	-5.03929
				0	0	0	1.90512	-1.84679	4.34563	-4.65166	-4.22321
				0	0	0	1.82574	-1.76548	4.0804	-5.03929	-3.24392
				0	0	0	1.75518	-1.66095	3.77437	-5.22291	-1.95859
				0	0	0	1.6758	-1.5448	3.42754	-5.27392	-0.4264
				0	0	0	1.60524	-1.40542	3.0603	-5.23311	1.17312
				0	0	0	1.53468	-1.23119	2.65226	-5.0903	2.69306
				0	0	0	1.49058	-1.05697	2.23402	-4.87608	4.111
				0	0	0	1.46412	-0.86764	1.77497	-4.57005	5.30452
				0	0	0	1.44648	-0.66902	1.28533	-4.20281	6.24301
				0	0	0	1.43766	-0.47041	0.76303	-3.80497	6.77346
				0	0	0	1.43766	-0.27179	0.20912	-3.33573	6.95708
				0	0	0	1.4553	-0.07178	-0.35704	-2.83588	6.89588
				0	0	0	1.46412	0.13357	-0.95685	-2.23402	6.61025
				0	0	0	1.48176	0.35658	-1.55055	-1.50975	6.1002
				0	0	0	1.48176	0.59933	-2.11161	-0.68245	5.45754
				0	0	0	1.48176	0.85951	-2.60126	0.2285	4.65166
				0	0	0	1.46412	1.13479	-3.0093	1.23432	3.60095
				0	0	0	1.4112	1.40542	-3.33573	2.26462	2.29523
				0	0	0	1.34064	1.67256	-3.59075	3.25412	0.7814
				0	0	0	1.24362	1.89325	-3.77437	4.1212	-0.75079
				0	0	0	1.11132	2.0907	-3.87638	4.76387	-2.22382
				0	0	0	0.9702	2.2417	-3.93759	5.20251	-3.62136
				0	0	0	0.81056	2.34623	-3.95799	5.45754	-4.84548
				0	0	0	0.65356	2.40431	-3.93759	5.50854	-5.76357
				0	0	0	0.50009	2.45077	-3.85598	5.41673	-6.32462
				0	0	0	0.3528	2.48561	-3.76417	5.24331	-6.57965
				0	0	0	0.22756	2.49723	-3.61115	4.98829	-6.61025
				0	0	0	0.11995	2.49723	-3.43774	4.69246	-6.44703
				0	0	0	0.02399	2.474	-3.23372	4.33543	-6.09
				0	0	0	-0.05804	2.43915	-2.98889	3.87638	-5.55955
				0	0	0	-0.12348	2.39269	-2.71347	3.31533	-4.91688
				0	0	0	-0.1958	2.31139	-2.41764	2.64206	-4.13141
				0	0	0	-0.28577	2.23008	-2.10141	1.83618	-3.13171
				0	0	0	-0.39955	2.13716	-1.78518	0.95481	-1.91779
				0	0	0	-0.5292	2.04424	-1.46894	-0.01143	-0.50291
				0	0	0	-0.6809	1.92809	-1.13231	-1.07111	1.01806
				0	0	0	-0.86083	1.82356	-0.78242	-2.13201	2.54005
				0	0	0	-1.04076	1.70741	-0.40498	-3.12151	3.94779
				0	0	0	-1.20834	1.59126	0.01071	-3.97839	5.1107
				0	0	0	-1.3671	1.47511	0.46109	-4.65166	5.98799
				0	0	0	-1.50822	1.34734	0.95277	-5.15151	6.52864
				0	0	0	-1.6317	1.23119	1.47915	-5.44733	6.72246
				0	0	0	-1.7199	1.12201	2.0096	-5.52894	6.64085
				0	0	0	-1.79046	1.01631	2.51965	-5.44733	6.31442
				0	0	0	-1.8522	0.91178	2.95829	-5.26372	5.83497
				0	0	0	-1.91394	0.80724	3.32553	-5.02909	5.25352
				0	0	0	-1.93158	0.69109	3.60095	-4.75367	4.54965
				0	0	0	-1.93158	0.55404	3.77437	-4.40683	3.64176
				0	0	0	-1.92276	0.39375	3.86618	-3.98859	2.55025
				0	0	0	-1.90512	0.19978	3.88658	-3.49894	1.26492
				0	0	0	-1.86102	-0.03148	3.85598	-2.89708	-0.1775
				0	0	0	-1.79928	-0.2927	3.80497	-2.20342	-1.69337
				0	0	0	-1.73754	-0.5761	3.74377	-1.35673	-3.14191
				0	0	0	-1.6758	-0.86416	3.66216	-0.32745	-4.41703
				0	0	0	-1.59642	-1.14524	3.58055	0.79568	-5.42693
				0	0	0	-1.52586	-1.40542	3.47854	1.88719	-6.1512
				0	0	0	-1.47294	-1.63772	3.34593	2.92769	-6.57965
				0	0	0	-1.42884	-1.82356	3.17251	3.85598	-6.70206
				0	0	0	-1.39356	-1.98617	2.94809	4.67206	-6.56944
				0	0	0	-1.37592	-2.10232	2.68286	5.26372	-6.25321
				0	0	0	-1.38474	-2.18362	2.34623	5.60035	-5.77377
				0	0	0	-1.39356	-2.2417	1.96879	5.71256	-5.1311
				0	0	0	-1.4112	-2.27654	1.54035	5.71256	-4.34563
				0	0	0	-1.4112	-2.29977	1.0609	5.61055	-3.36633
				0	0	0	-1.4112	-2.29977	0.53147	5.40653	-2.081
				0	0	0	-1.40238	-2.28816	-0.03162	5.0699	-0.52739
				0	0	0	-1.13778	-2.13716	-2.47884	2.95829	6.52864
				0	0	0	-1.1025	-2.12555	-2.83588	2.64206	6.86527
				0	0	0	-1.03194	-2.10232	-3.14191	2.20342	7.0897
				0	0	0	-0.96138	-2.07909	-3.41734	1.72397	7.19171
				0	0	0	-0.89082	-2.05586	-3.63156	1.17312	7.19171
				0	0	0	-0.81938	-2.02101	-3.78457	0.55901	7.1509
				0	0	0	-0.75676	-1.99778	-3.87638	-0.06824	7.05909
				0	0	0	-0.63416	-1.95132	-4.15181	-1.14251	6.98769
				0	0	0	-0.50009	-1.89325	-4.31502	-2.20342	6.68166
				0	0	0	-0.38455	-1.83517	-4.36603	-3.16231	6.17161
				0	0	0	-0.29106	-1.7771	-4.33543	-4.01919	5.50854
				0	0	0	-0.21433	-1.70741	-4.25382	-4.68226	4.67206
				0	0	0	-0.14641	-1.63772	-4.14161	-5.1209	3.59075
				0	0	0	-0.07559	-1.5448	-4.0294	-5.33512	2.24422
				0	0	0	-0.00564	-1.44026	-3.90698	-5.41673	0.70999
				0	0	0	0.05371	-1.32411	-3.76417	-5.38613	-0.83852
				0	0	0	0.13847	-1.19635	-3.58055	-5.24331	-2.33603
				0	0	0	0.24255	-1.03722	-3.32553	-5.00869	-3.73357
				0	0	0	0.35545	-0.87113	-3.0195	-4.68226	-4.95769
				0	0	0	0.48863	-0.68412	-2.64206	-4.29462	-5.86558
				0	0	0	0.6368	-0.48667	-2.17281	-3.85598	-6.40623
				0	0	0	0.8035	-0.2776	-1.64236	-3.35613	-6.62045
				0	0	0	0.9702	-0.05215	-0.99766	-2.82568	-6.62045
				0	0	0	1.12014	0.187	-0.27645	-2.21362	-6.42663
				0	0	0	1.2789	0.43789	0.54473	-1.47915	-6.03899
				0	0	0	1.42002	0.70038	1.39754	-0.64164	-5.47794
				0	0	0	1.53468	0.97101	2.22382	0.28563	-4.79447
				0	0	0	1.62288	1.25442	2.98889	1.29553	-3.98859
				0	0	0	1.70226	1.53318	3.67236	2.32583	-2.98889
				0	0	0	1.77282	1.78871	4.22321	3.30512	-1.75457
				0	0	0	1.8081	2.02101	4.62105	4.15181	-0.33969
				0	0	0	1.83456	2.21847	4.81487	4.78427	1.17312
				0	0	0	1.8522	2.36946	4.86588	5.20251	2.67266
				0	0	0	1.8522	2.474	4.81487	5.41673	4.0396
				0	0	0	1.83456	2.53207	4.70266	5.44733	5.19231
				0	0	0	1.79046	2.5553	4.53945	5.35553	6.02879
				0	0	0	1.74636	2.54369	4.32522	5.19231	6.52864
				0	0	0	1.69344	2.50884	4.0702	4.96789	6.71226
				0	0	0	1.64052	2.474	3.77437	4.68226	6.60005
				0	0	0	1.60524	2.43915	3.43774	4.33543	6.25321
				0	0	0	1.56114	2.39269	3.0705	3.89678	5.77377
				0	0	0	1.53468	2.35785	2.70327	3.33573	5.18211
				0	0	0	1.51704	2.31139	2.30543	2.63186	4.45784
				0	0	0	1.50822	2.25331	1.87698	1.81578	3.53975
				0	0	0	1.50822	2.19524	1.39754	0.89769	2.43804
				0	0	0	1.51704	2.10232	0.89361	-0.13057	1.12211
				0	0	0	1.51704	1.99778	0.36112	-1.21392	-0.31725
				0	0	0	1.50822	1.88163	-0.22238	-2.31563	-1.85658
				0	0	0	1.50822	1.75387	-0.85688	-3.33573	-3.30512
				0	0	0	1.48176	1.61449	-1.47915	-4.19261	-4.54965
				0	0	0	1.44648	1.46349	-2.0606	-4.88628	-5.53914
				0	0	0	1.39356	1.30088	-2.59105	-5.37593	-6.25321
				0	0	0	1.31418	1.14175	-3.0399	-5.62075	-6.66125
				0	0	0	1.22598	0.97798	-3.39693	-5.68196	-6.77346
				0	0	0	1.1025	0.81653	-3.66216	-5.55955	-6.61025
				0	0	0	0.9702	0.66089	-3.83558	-5.34532	-6.27362
				0	0	0	0.83261	0.50758	-3.94779	-5.0699	-5.78397
				0	0	0	0.69678	0.35193	-4.00899	-4.73326	-5.1209
				0	0	0	0.56448	0.19397	-4.01919	-4.32522	-4.29462
				0	0	0	0.44276	0.0302	-3.98859	-3.84578	-3.27452
				0	0	0	0.3431	-0.14519	-3.90698	-3.25412	-1.93819
				0	0	0	0.26548	-0.338	-3.78457	-2.59105	-0.35499
				0	0	0	0.19845	-0.55171	-3.61115	-1.81578	1.29553
				0	0	0	0.12965	-0.78053	-3.41734	-0.87219	2.86648
				0	0	0	0.07647	-1.01864	-3.18271	0.21626	4.29462
				0	0	0	0.01711	-1.26604	-2.91749	1.33633	5.51874
				0	0	0	-0.0658	-1.50995	-2.62166	2.39724	6.44703
				0	0	0	-0.15876	-1.75387	-2.31563	3.36633	6.95708
				0	0	0	-0.26901	-1.97455	-2.0096	4.23342	7.1203
				0	0	0	-0.39602	-2.16039	-1.69337	4.92708	7.01829
				0	0	0	-0.54155	-2.323	-1.38734	5.37593	6.68166
				0	0	0	-0.71266	-2.43915	-1.08131	5.56975	6.1308
				0	0	0	-0.882	-2.50884	-0.74365	5.59015	5.43713
				0	0	0	-1.06722	-2.54369	-0.37336	5.52894	4.57005
				0	0	0	-1.26126	-2.54369	0.03183	5.36573	3.45814
				0	0	0	-1.44648	-2.50884	0.47639	5.1209	2.081
				0	0	0	-1.62288	-2.45077	0.97318	4.78427	0.53453
				0	0	0	-1.764	-2.38108	1.50975	4.37623	-1.01296
				0	0	0	-1.88748	-2.28816	2.0504	3.90698	-2.49925
				0	0	0	-1.9845	-2.19524	2.55025	3.34593	-3.88658
				0	0	0	-2.03742	-2.10232	2.98889	2.64206	-5.0597
				0	0	0	-2.04624	-2.02101	3.35613	1.78518	-5.92678
				0	0	0	-2.0286	-1.92809	3.64176	0.80792	-6.41643
				0	0	0	-1.9845	-1.84679	3.81517	-0.2234	-6.60005
				0	0	0	-1.91394	-1.7771	3.89678	-1.26492	-6.57965
				0	0	0	-1.82574	-1.71902	3.92739	-2.28502	-6.35522
				0	0	0	-1.73754	-1.66095	3.90698	-3.22352	-5.93698
				0	0	0	-1.64934	-1.59126	3.84578	-4.0294	-5.38613
				0	0	0	-1.56114	-1.52157	3.76417	-4.65166	-4.72306
				0	0	0	-1.49058	-1.45188	3.68256	-5.0699	-3.92739
				0	0	0	-1.43766	-1.35896	3.58055	-5.30452	-2.94809
				0	0	0	-1.40238	-1.24281	3.45814	-5.38613	-1.73417
				0	0	0	-1.37592	-1.11969	3.29492	-5.36573	-0.33663
				0	0	0	-1.3671	-0.96985	3.1011	-5.23311	1.15271
				0	0	0	-1.37592	-0.80027	2.85628	-5.00869	2.63186
				0	0	0	-1.4112	-0.60863	2.57065	-4.68226	4.00899
				0	0	0	-1.42884	-0.39956	2.23402	-4.28442	5.1413
				0	0	0	-1.42884	-0.17423	1.84638	-3.83558	5.97779
				0	0	0	-1.42884	0.07619	1.41794	-3.32553	6.47764
				0	0	0	-1.42002	0.35542	0.93645	-2.76447	6.65105
				0	0	0	-1.12014	1.64933	-1.21392	-0.02928	5.60035
				0	0	0	-1.09368	1.81194	-1.50975	0.57942	5.25352
				0	0	0	-1.04958	1.96294	-1.78518	1.20372	4.88628
				0	0	0	-0.97902	2.0907	-2.10141	1.81578	4.41703
				0	0	0	-0.90846	2.17201	-2.39724	2.39724	3.87638
				0	0	0	-0.84496	2.23008	-2.68286	2.90729	3.23372
				0	0	0	-0.78763	2.26493	-2.92769	3.31533	2.51965
				0	0	0	-0.66415	2.39269	-3.39693	4.14161	1.21392
				0	0	0	-0.53361	2.45077	-3.77437	4.74347	-0.25094
				0	0	0	-0.40925	2.474	-4.06	5.1413	-1.80558
				0	0	0	-0.30605	2.46238	-4.23342	5.33512	-3.26432
				0	0	0	-0.21521	2.42754	-4.32522	5.35553	-4.54965
				0	0	0	-0.13318	2.39269	-4.31502	5.24331	-5.54934
				0	0	0	-0.05601	2.34623	-4.25382	5.0597	-6.28382
				0	0	0	-0.00482	2.28816	-4.16201	4.82507	-6.70206
				0	0	0	0.04313	2.2417	-4.0702	4.57005	-6.80407
				0	0	0	0.10143	2.19524	-3.96819	4.26402	-6.66125
				0	0	0	0.17287	2.14878	-3.82538	3.86618	-6.31442
				0	0	0	0.24961	2.10232	-3.63156	3.35613	-5.80437
				0	0	0	0.33781	2.06747	-3.38673	2.71347	-5.1311
				0	0	0	0.45335	2.03263	-3.0705	1.94839	-4.28442
				0	0	0	0.59182	1.97455	-2.68286	1.08131	-3.23372
				0	0	0	0.74441	1.91648	-2.21362	0.09303	-1.85658
				0	0	0	0.89964	1.83517	-1.67296	-0.98644	-0.23258
				0	0	0	1.06722	1.75387	-1.0609	-2.081	1.41794
				0	0	0	1.25244	1.63772	-0.33051	-3.12151	2.99909
				0	0	0	1.42002	1.50995	0.49985	-4.01919	4.43744
				0	0	0	1.57878	1.37057	1.33633	-4.74347	5.64115
				0	0	0	1.72872	1.21958	2.15241	-5.29432	6.54904
				0	0	0	1.84338	1.06974	2.90729	-5.64115	7.03869
				0	0	0	1.93158	0.91178	3.60095	-5.76357	7.1509
				0	0	0	1.97568	0.74917	4.16201	-5.70236	7.01829
				0	0	0	1.99332	0.57959	4.54965	-5.51874	6.64085
				0	0	0	1.97568	0.40072	4.73326	-5.27392	6.05939
				0	0	0	1.93158	0.20791	4.78427	-4.94749	5.32492
				0	0	0	1.8522	-0.00012	4.74347	-4.53945	4.42723
				0	0	0	1.78164	-0.22649	4.63125	-4.00899	3.26432
				0	0	0	1.7199	-0.46925	4.47824	-3.38673	1.86678
				0	0	0	1.64934	-0.71432	4.28442	-2.68286	0.31317
				0	0	0	1.5876	-0.95359	4.0498	-1.84638	-1.22412
				0	0	0	1.5435	-1.18473	3.78457	-0.82934	-2.68286
				0	0	0	1.51704	-1.38219	3.47854	0.31419	-4.01919
				0	0	0	1.50822	-1.56803	3.14191	1.47915	-5.15151
				0	0	0	1.50822	-1.71902	2.79507	2.58085	-5.94718
				0	0	0	1.50822	-1.83517	2.40744	3.58055	-6.39603
				0	0	0	1.52586	-1.93971	1.9892	4.45784	-6.53884
				0	0	0	1.5435	-2.03263	1.53015	5.1413	-6.47764
				0	0	0	1.55232	-2.11393	1.0303	5.55955	-6.23281
				0	0	0	1.56114	-2.18362	0.47333	5.72276	-5.81457
				0	0	0	1.55232	-2.25331	-0.11833	5.70236	-5.26372
				0	0	0	1.52586	-2.31139	-0.76916	5.56975	-4.59045
				0	0	0	1.48176	-2.35785	-1.41794	5.35553	-3.80497
				0	0	0	1.4112	-2.39269	-2.0402	5.03929	-2.80528
				0	0	0	1.323	-2.40431	-2.61146	4.64146	-1.59136
				0	0	0	1.20834	-2.38108	-3.0807	4.20281	-0.1979
				0	0	0	1.06722	-2.33462	-3.46834	3.69276	1.28533
				0	0	0	0.91728	-2.27654	-3.75397	3.11131	2.74407
				0	0	0	0.76469	-2.19524	-3.93759	2.35643	4.0804
				0	0	0	0.61211	-2.10232	-4.0396	1.47915	5.19231
				0	0	0	0.4657	-1.98617	-4.1008	0.49169	5.96759
				0	0	0	0.34133	-1.88163	-4.1008	-0.53759	6.44703
				0	0	0	0.23638	-1.76548	-4.0498	-1.57095	6.60005
				0	0	0	0.14377	-1.66095	-3.92739	-2.55025	6.49804
				0	0	0	0.06633	-1.55641	-3.77437	-3.45814	6.18181
				0	0	0	0.01147	-1.45188	-3.59075	-4.20281	5.74316
				0	0	0	-0.04789	-1.34734	-3.37653	-4.76387	5.18211
				0	0	0	-0.11378	-1.25442	-3.12151	-5.1005	4.49864
				0	0	0	-0.20551	-1.15685	-2.85628	-5.28412	3.58055
				0	0	0	-0.3184	-1.05232	-2.57065	-5.36573	2.45844
				0	0	0	-0.45952	-0.93965	-2.28502	-5.32492	1.13231
				0	0	0	-0.64121	-0.81886	-1.97899	-5.19231	-0.34683
				0	0	0	-0.84319	-0.68529	-1.68317	-4.95769	-1.91779
				0	0	0	-1.04076	-0.53429	-1.39754	-4.63125	-3.37653
				0	0	0	-1.22598	-0.3589	-1.10171	-4.22321	-4.65166
				0	0	0	-1.4112	-0.15216	-0.75589	-3.75397	-5.65135
				0	0	0	-1.56114	0.08374	-0.38662	-3.21332	-6.35522
				0	0	0	-1.68462	0.34961	0.02101	-2.60126	-6.75306
				0	0	0	-1.75518	0.64115	0.47231	-1.91779	-6.84487
				0	0	0	-1.82574	0.95243	0.97318	-1.12211	-6.67145
				0	0	0	-1.87866	1.28927	1.51995	-0.22952	-6.32462
				0	0	0	-1.90512	1.61449	2.0606	0.74773	-5.80437
				0	0	0	-1.91394	1.91648	2.58085	1.78518	-5.1005
				0	0	0	-1.90512	2.19524	3.0399	2.79507	-4.22321
				0	0	0	-1.88748	2.40431	3.41734	3.70296	-3.14191
				0	0	0	-1.86102	2.56692	3.70296	4.46804	-1.73417
				0	0	0	-1.79928	2.67145	3.88658	4.99849	-0.10813
				0	0	0	-1.74636	2.7063	3.98859	5.30452	1.57095
				0	0	0	-1.68462	2.68307	3.99879	5.40653	3.15211
				0	0	0	-1.61406	2.62499	3.95799	5.33512	4.57005
				0	0	0	-1.55232	2.54369	3.88658	5.16171	5.74316
				0	0	0	-1.50822	2.45077	3.78457	4.91688	6.60005
				0	0	0	-1.47294	2.34623	3.66216	4.64146	7.02849
				0	0	0	-1.44648	2.25331	3.53975	4.34563	7.1407
				0	0	0	-1.42884	2.17201	3.37653	3.99879	6.96728
				0	0	0	-1.43766	2.10232	3.20311	3.56015	6.56944
				0	0	0	-1.4553	2.04424	2.98889	3.0399	5.96759
				0	0	0	-1.46412	1.97455	2.75427	2.38703	5.23311
				0	0	0	-1.46412	1.91648	2.45844	1.65256	4.33543
				0	0	0	-1.47294	1.8584	2.13201	0.81302	3.19291
				0	0	0	-1.46412	1.80033	1.74437	-0.12853	1.79538
				0	0	0	-1.20834	1.44026	-0.10507	-4.42723	-4.98829
				0	0	0	-1.16424	1.37057	-0.4009	-4.89648	-5.42693
				0	0	0	-1.11132	1.28927	-0.66817	-5.18211	-5.77377
				0	0	0	-1.04076	1.21958	-0.94461	-5.35553	-6.03899
				0	0	0	-0.9702	1.13479	-1.23432	-5.43713	-6.21241
				0	0	0	-0.89964	1.04767	-1.51995	-5.46774	-6.29402
				0	0	0	-0.84055	0.95243	-1.80558	-5.46774	-6.30422
				0	0	0	-0.72059	0.77472	-2.36663	-5.57995	-6.44703
				0	0	0	-0.59888	0.58656	-2.89708	-5.52894	-6.40623
				0	0	0	-0.48422	0.38446	-3.35613	-5.38613	-6.18181
				0	0	0	-0.39161	0.1719	-3.73357	-5.18211	-5.78397
				0	0	0	-0.31664	-0.05111	-4.01919	-4.90668	-5.25352
				0	0	0	-0.25313	-0.28108	-4.21301	-4.53945	-4.60065
				0	0	0	-0.19845	-0.51222	-4.31502	-4.06	-3.82538
				0	0	0	-0.15523	-0.74917	-4.32522	-3.47854	-2.83588
				0	0	0	-0.1129	-0.98495	-4.27422	-2.78487	-1.63216
				0	0	0	-0.05398	-1.20796	-4.19261	-1.95859	-0.23666
				0	0	0	0.02284	-1.42865	-4.1008	-0.94257	1.24452
				0	0	0	0.12172	-1.63772	-3.98859	0.20912	2.71347
				0	0	0	0.24431	-1.81194	-3.83558	1.38734	4.0498
				0	0	0	0.39425	-1.97455	-3.64176	2.50945	5.16171
				0	0	0	0.56713	-2.11393	-3.37653	3.53975	5.97779
				0	0	0	0.75235	-2.21847	-3.0501	4.43744	6.47764
				0	0	0	0.93492	-2.28816	-2.64206	5.15151	6.65105
				0	0	0	1.12014	-2.33462	-2.15241	5.59015	6.55924
				0	0	0	1.28772	-2.35785	-1.60156	5.76357	6.26341
				0	0	0	1.42884	-2.36946	-0.97216	5.76357	5.83497
				0	0	0	1.55232	-2.35785	-0.25298	5.65135	5.26372
				0	0	0	1.65816	-2.33462	0.55085	5.42693	4.53945
				0	0	0	1.72872	-2.31139	1.38734	5.1107	3.60095
				0	0	0	1.78164	-2.27654	2.17281	4.70266	2.43804
				0	0	0	1.8081	-2.2417	2.89708	4.24362	1.08131
				0	0	0	1.81692	-2.20685	3.54995	3.73357	-0.44374
				0	0	0	1.81692	-2.16039	4.0906	3.13171	-2.0402
				0	0	0	1.79928	-2.10232	4.45784	2.37683	-3.51935
				0	0	0	1.764	-2.03263	4.65166	1.48935	-4.78427
				0	0	0	1.72872	-1.95132	4.69246	0.53657	-5.79417
				0	0	0	1.69344	-1.87002	4.66186	-0.48149	-6.46743
				0	0	0	1.64934	-1.76548	4.57005	-1.48935	-6.84487
				0	0	0	1.61406	-1.64933	4.42723	-2.45844	-6.91628
				0	0	0	1.5876	-1.52157	4.24362	-3.34593	-6.72246
				0	0	0	1.57878	-1.38219	4.0396	-4.0906	-6.31442
				0	0	0	1.56114	-1.24281	3.78457	-4.65166	-5.74316
				0	0	0	1.55232	-1.09762	3.50914	-5.02909	-4.98829
				0	0	0	1.56114	-0.93849	3.19291	-5.22291	-4.0906
				0	0	0	1.57878	-0.77472	2.86648	-5.31472	-2.93789
				0	0	0	1.5876	-0.61095	2.50945	-5.30452	-1.48935
				0	0	0	1.5876	-0.44021	2.11161	-5.19231	0.1622
				0	0	0	1.5876	-0.26366	1.65256	-4.97809	1.81578
				0	0	0	1.56996	-0.07968	1.14251	-4.68226	3.36633
				0	0	0	1.53468	0.12312	0.58452	-4.30482	4.74347
				0	0	0	1.47294	0.34729	-0.04662	-3.87638	5.87578
				0	0	0	1.40238	0.6005	-0.70999	-3.34593	6.67145
				0	0	0	1.31418	0.88158	-1.39754	-2.72367	7.04889
				0	0	0	1.1907	1.17312	-2.0402	-2.0096	7.0897
				0	0	0	1.0584	1.47511	-2.62166	-1.16291	6.88568
				0	0	0	0.9261	1.76548	-3.12151	-0.20402	6.44703
				0	0	0	0.79733	2.0094	-3.51935	0.83342	5.82477
				0	0	0	0.66238	2.21847	-3.80497	1.92799	5.0699
				0	0	0	0.5389	2.38108	-3.99879	2.97869	4.14161
				0	0	0	0.43924	2.48561	-4.111	3.92739	2.96849
				0	0	0	0.36868	2.5553	-4.13141	4.69246	1.58116
				0	0	0	0.30782	2.57853	-4.111	5.20251	0.06335
				0	0	0	0.24872	2.57853	-4.0396	5.49834	-1.40774
				0	0	0	0.20374	2.5553	-3.91718	5.57995	-2.80528
				0	0	0	0.16141	2.52046	-3.75397	5.49834	-4.0906
				0	0	0	0.09437	2.46238	-3.53975	5.29432	-5.15151
				0	0	0	0.01914	2.38108	-3.32553	5.01889	-5.87578
				0	0	0	-0.07964	2.29977	-3.0909	4.70266	-6.27362
				0	0	0	-0.19757	2.19524	-2.83588	4.34563	-6.39603
				0	0	0	-0.34574	2.10232	-2.56045	3.91718	-6.33482
				0	0	0	-0.51773	2.0094	-2.28502	3.41734	-6.1002
				0	0	0	-0.69854	1.90486	-1.9994	2.80528	-5.70236
				0	0	0	-0.882	1.81194	-1.72397	2.081	-5.17191
				0	0	0	-1.09368	1.71902	-1.43834	1.27513	-4.52924
				0	0	0	-1.29654	1.6261	-1.14251	0.39478	-3.75397
				0	0	0	-1.49058	1.5448	-0.81404	-0.56718	-2.76447
				0	0	0	-1.64934	1.45188	-0.43864	-1.57095	-1.54035
				0	0	0	-1.79928	1.35896	-0.01612	-2.57065	-0.13261
				0	0	0	-1.91394	1.27765	0.44068	-3.45814	1.35673
				0	0	0	-1.9845	1.18473	0.97114	-4.19261	2.81548
				0	0	0	-2.01096	1.08484	1.54035	-4.77407	4.15181
				0	0	0	-2.01096	0.97334	2.11161	-5.19231	5.26372
				0	0	0	-1.9845	0.84441	2.65226	-5.41673	6.05939
				0	0	0	-1.92276	0.69574	3.12151	-5.45754	6.52864
				0	0	0	-1.84338	0.52384	3.50914	-5.37593	6.68166
				0	0	0	-1.764	0.31825	3.81517	-5.22291	6.57965
				0	0	0	-1.68462	0.08014	3.97839	-5.00869	6.27362
				0	0	0	-1.60524	-0.18468	4.06	-4.73326	5.81457
				0	0	0	-1.53468	-0.47389	4.06	-4.35583	5.24331
				0	0	0	-1.48176	-0.76891	3.99879	-3.88658	4.48844
				0	0	0	-1.44648	-1.05929	3.89678	-3.29492	3.52955
				0	0	0	-1.42002	-1.32411	3.77437	-2.60126	2.34623
				0	0	0	-1.42002	-1.56803	3.63156	-1.73417	0.94767
				0	0	0	-1.43766	-1.76548	3.47854	-0.69673	-0.58758
				0	0	0	-1.4553	-1.91648	3.30512	0.46721	-2.17281
				0	0	0	-1.46412	-2.02101	3.12151	1.64236	-3.65196
				0	0	0	-1.48176	-2.0907	2.90729	2.75427	-4.90668
				0	0	0	-1.49058	-2.13716	2.67266	3.75397	-5.86558
				0	0	0	-1.48176	-2.16039	2.37683	4.62105	-6.53884
				0	0	0	-1.2348	-2.21847	0.87219	6.03899	-6.45723
				0	0	0	-1.1907	-2.21847	0.65082	5.88598	-6.23281
				0	0	0	-1.12896	-2.21847	0.40702	5.70236	-5.96759
				0	0	0	-1.06722	-2.20685	0.14383	5.57995	-5.61055
				0	0	0	-0.99666	-2.20685	-0.12445	5.44733	-5.1413
				0	0	0	-0.93492	-2.19524	-0.39682	5.28412	-4.59045
				0	0	0	-0.88024	-2.18362	-0.67225	5.0597	-3.98859
				0	0	0	-0.76205	-2.17201	-1.23432	4.62105	-2.83588
				0	0	0	-0.64562	-2.13716	-1.80558	4.14161	-1.39754
				0	0	0	-0.53714	-2.11393	-2.38703	3.60095	0.2336
				0	0	0	-0.441	-2.06747	-2.92769	2.93789	1.87698
				0	0	0	-0.35456	-2.02101	-3.40713	2.14221	3.40713
				0	0	0	-0.27959	-1.96294	-3.79477	1.24452	4.74347
				0	0	0	-0.21521	-1.89325	-4.1008	0.27645	5.85537
				0	0	0	-0.1667	-1.82356	-4.29462	-0.72733	6.63065
				0	0	0	-0.11819	-1.71902	-4.38643	-1.71377	6.97748
				0	0	0	-0.05892	-1.60287	-4.38643	-2.64206	7.00809
				0	0	0	-0.00076	-1.48672	-4.31502	-3.46834	6.80407
				0	0	0	0.06756	-1.34734	-4.21301	-4.14161	6.36542
				0	0	0	0.15788	-1.19635	-4.111	-4.65166	5.75336
				0	0	0	0.27342	-1.03838	-3.97839	-4.96789	5.00869
				0	0	0	0.4163	-0.87461	-3.81517	-5.1209	4.1008
				0	0	0	0.56889	-0.70852	-3.59075	-5.16171	2.95829
				0	0	0	0.72765	-0.54126	-3.30512	-5.1311	1.56075
				0	0	0	0.90846	-0.36587	-2.95829	-5.00869	0.06998
				0	0	0	1.09368	-0.18003	-2.55025	-4.80467	-1.38734
				0	0	0	1.26126	0.01719	-2.0402	-4.51904	-2.76447
				0	0	0	1.42884	0.23346	-1.48935	-4.16201	-4.0396
				0	0	0	1.5876	0.46576	-0.87015	-3.76417	-5.1107
				0	0	0	1.7199	0.71432	-0.16424	-3.28472	-5.84517
				0	0	0	1.82574	0.98031	0.61308	-2.73387	-6.23281
				0	0	0	1.90512	1.25442	1.42814	-2.081	-6.38583
				0	0	0	1.94922	1.53318	2.19322	-1.27513	-6.35522
				0	0	0	1.95804	1.80033	2.87668	-0.36724	-6.1512
				0	0	0	1.93158	2.04424	3.50914	0.6396	-5.76357
				0	0	0	1.88748	2.25331	4.0294	1.71377	-5.24331
				0	0	0	1.82574	2.42754	4.37623	2.79507	-4.61085
				0	0	0	1.75518	2.54369	4.55985	3.77437	-3.82538
				0	0	0	1.68462	2.61338	4.60065	4.58025	-2.79507
				0	0	0	1.6317	2.64822	4.57005	5.15151	-1.55055
				0	0	0	1.59642	2.64822	4.48844	5.50854	-0.11527
				0	0	0	1.57878	2.61338	4.37623	5.63095	1.39754
				0	0	0	1.56996	2.56692	4.22321	5.57995	2.89708
				0	0	0	1.57878	2.50884	4.0396	5.40653	4.25382
				0	0	0	1.59642	2.43915	3.82538	5.1413	5.36573
				0	0	0	1.61406	2.36946	3.58055	4.82507	6.1614
				0	0	0	1.62288	2.28816	3.29492	4.46804	6.63065
				0	0	0	1.64052	2.19524	2.97869	4.0294	6.79387
				0	0	0	1.64052	2.0907	2.62166	3.50914	6.65105
				0	0	0	1.62288	1.98617	2.21362	2.87668	6.31442
				0	0	0	1.59642	1.87002	1.74437	2.11161	5.84517
				0	0	0	1.55232	1.74225	1.22412	1.26492	5.21271
				0	0	0	1.49058	1.60287	0.6243	0.33357	4.41703
				0	0	0	1.4112	1.46349	-0.00198	-0.67939	3.39693
				0	0	0	1.29654	1.33573	-0.69163	-1.72397	2.16261
				0	0	0	1.17306	1.20796	-1.38734	-2.73387	0.72019
				0	0	0	1.04076	1.07787	-2.0504	-3.63156	-0.8477
				0	0	0	0.89964	0.94778	-2.64206	-4.36603	-2.43804
				0	0	0	0.75058	0.8177	-3.14191	-4.91688	-3.88658
				0	0	0	0.61123	0.69109	-3.52955	-5.29432	-5.1005
				0	0	0	0.48686	0.55404	-3.82538	-5.47794	-6.02879
				0	0	0	0.38279	0.40188	-3.99879	-5.47794	-6.64085
				0	0	0	0.284	0.23114	-4.0906	-5.36573	-6.90608
				0	0	0	0.20462	0.03996	-4.111	-5.18211	-6.87547
				0	0	0	0.14465	-0.16726	-4.0906	-4.94749	-6.61025
				0	0	0	0.08502	-0.39607	-4.00899	-4.64146	-6.1614
				0	0	0	0.01711	-0.64812	-3.87638	-4.24362	-5.52894
				0	0	0	-0.05398	-0.91062	-3.71316	-3.75397	-4.74347
				0	0	0	-0.14465	-1.17312	-3.52955	-3.16231	-3.79477
				0	0	0	-0.27166	-1.44026	-3.32553	-2.46864	-2.61146
				0	0	0	-0.43571	-1.69579	-3.1011	-1.59136	-1.13231
				0	0	0	-0.63328	-1.92809	-2.86648	-0.51923	0.49373
				0	0	0	-0.83878	-2.13716	-2.61146	0.65184	2.09121
				0	0	0	-1.04958	-2.29977	-2.35643	1.81578	3.58055
				0	0	0	-1.27008	-2.41592	-2.09121	2.89708	4.89648
				0	0	0	-1.46412	-2.48561	-1.83618	3.89678	5.95738
				0	0	0	-1.62288	-2.52046	-1.56075	4.76387	6.65105
				0	0	0	-1.73754	-2.50884	-1.26492	5.39633	6.93668
				0	0	0	-1.81692	-2.45077	-0.92625	5.73296	6.93668
				0	0	0	-1.87866	-2.38108	-0.54065	5.84517	6.70206
				0	0	0	-1.8963	-2.29977	-0.10507	5.82477	6.25321
				0	0	0	-1.90512	-2.21847	0.39682	5.69216	5.63095
				0	0	0	-1.88748	-2.14878	0.97624	5.44733	4.90668
				0	0	0	-1.86984	-2.07909	1.58116	5.0801	3.98859
				0	0	0	-1.82574	-2.0094	2.17281	4.63125	2.83588
				0	0	0	-1.78164	-1.95132	2.74407	4.1212	1.44854
				0	0	0	-1.72872	-1.90486	3.24392	3.51935	-0.03346
				0	0	0	-1.6758	-1.8584	3.64176	2.79507	-1.46894
				0	0	0	-1.61406	-1.81194	3.91718	1.92799	-2.85628
				0	0	0	-1.56114	-1.7771	4.0702	0.96297	-4.1212
				0	0	0	-1.52586	-1.73064	4.1212	-0.0861	-5.17191
				0	0	0	-1.4994	-1.67256	4.1008	-1.13231	-5.87578
				0	0	0	-1.47294	-1.60287	4.00899	-2.14221	-6.26341
				0	0	0	-1.46412	-1.50995	3.88658	-3.0705	-6.40623
				0	0	0	-1.47294	-1.3938	3.74377	-3.87638	-6.36542
				0	0	0	-1.49058	-1.25442	3.59075	-4.48844	-6.1512
				0	0	0	-1.50822	-1.08136	3.42754	-4.91688	-5.76357
				0	0	0	-1.50822	-0.89203	3.25412	-5.1209	-5.23311
				0	0	0	-1.50822	-0.68296	3.0501	-5.19231	-4.59045
				0	0	0	-1.4994	-0.45763	2.83588	-5.17191	-3.79477
				0	0	0	-1.28772	0.49248	1.76477	-4.44764	1.20372
				0	0	0	-1.24362	0.62256	1.54035	-4.27422	2.25442
				0	0	0	-1.17306	0.76543	1.32613	-4.0498	3.25412
				0	0	0	-1.12014	0.91991	1.11191	-3.80497	4.1008
				0	0	0	-1.04958	1.07903	0.87219	-3.56015	4.75367
				0	0	0	-0.98784	1.23119	0.62532	-3.29492	5.19231
				0	0	0	-0.9261	1.38219	0.3652	-3.0297	5.45754
				0	0	0	-0.79909	1.64933	-0.14179	-2.47884	6.25321
				0	0	0	-0.67208	1.88163	-0.68245	-1.80558	6.70206
				0	0	0	-0.56977	2.07909	-1.25472	-1.0201	6.82447
				0	0	0	-0.47628	2.23008	-1.85658	-0.14689	6.67145
				0	0	0	-0.40572	2.323	-2.44824	0.83342	6.31442
				0	0	0	-0.34663	2.38108	-2.99909	1.86678	5.81457
				0	0	0	-0.30341	2.39269	-3.47854	2.89708	5.18211
				0	0	0	-0.28048	2.39269	-3.87638	3.82538	4.35583
				0	0	0	-0.25754	2.39269	-4.16201	4.55985	3.33573
				0	0	0	-0.21785	2.38108	-4.34563	5.0903	2.081
				0	0	0	-0.1667	2.36946	-4.41703	5.41673	0.65286
				0	0	0	-0.08811	2.34623	-4.39663	5.53914	-0.90279
				0	0	0	0.01552	2.323	-4.32522	5.48814	-2.49925
				0	0	0	0.15611	2.29977	-4.23342	5.33512	-3.94779
				0	0	0	0.32634	2.25331	-4.1008	5.1005	-5.15151
				0	0	0	0.51156	2.20685	-3.94779	4.82507	-6.04919
				0	0	0	0.71089	2.13716	-3.76417	4.48844	-6.63065
				0	0	0	0.91728	2.06747	-3.51935	4.0498	-6.88568
				0	0	0	1.12014	1.97455	-3.21332	3.52955	-6.83467
				0	0	0	1.29654	1.87002	-2.84608	2.88688	-6.53884
				0	0	0	1.43766	1.76548	-2.40744	2.11161	-6.0696
				0	0	0	1.56996	1.64933	-1.90759	1.26492	-5.44733
				0	0	0	1.66698	1.50995	-1.36693	0.32031	-4.67206
				0	0	0	1.72872	1.37057	-0.75691	-0.70795	-3.75397
				0	0	0	1.764	1.21958	-0.05468	-1.75457	-2.60126
				0	0	0	1.78164	1.07439	0.69469	-2.78487	-1.16291
				0	0	0	1.78164	0.93152	1.44854	-3.68256	0.44476
				0	0	0	1.75518	0.79098	2.17281	-4.41703	2.03
				0	0	0	1.72872	0.6516	2.83588	-4.98829	3.50914
				0	0	0	1.70226	0.5099	3.43774	-5.35553	4.80467
				0	0	0	1.6758	0.3589	3.93759	-5.51874	5.86558
				0	0	0	1.64934	0.18932	4.27422	-5.51874	6.57965
				0	0	0	1.62288	-7e-05	4.45784	-5.36573	6.88568
				0	0	0	1.61406	-0.21488	4.51904	-5.15151	6.89588
				0	0	0	1.61406	-0.45415	4.51904	-4.89648	6.69186
				0	0	0	1.61406	-0.70619	4.46804	-4.58025	6.26341
				0	0	0	1.61406	-0.96288	4.37623	-4.18241	5.68196
				0	0	0	1.6317	-1.20796	4.24362	-3.69276	4.95769
				0	0	0	1.64052	-1.44026	4.0906	-3.1011	4.06
				0	0	0	1.65816	-1.63772	3.88658	-2.41764	2.91749
				0	0	0	1.65816	-1.81194	3.64176	-1.58116	1.53015
				0	0	0	1.65816	-1.95132	3.35613	-0.54473	0.03417
				0	0	0	1.64934	-2.05586	3.0297	0.5937	-1.42814
				0	0	0	1.61406	-2.16039	2.66246	1.72397	-2.82568
				0	0	0	1.56114	-2.23008	2.23402	2.79507	-4.1212
				0	0	0	1.4994	-2.29977	1.75457	3.78457	-5.18211
				0	0	0	1.4112	-2.35785	1.20372	4.63125	-5.91658
				0	0	0	1.29654	-2.39269	0.62022	5.27392	-6.32462
				0	0	0	1.16424	-2.39269	0.00179	5.64115	-6.47764
				0	0	0	1.04076	-2.39269	-0.67939	5.79417	-6.45723
				0	0	0	0.90846	-2.35785	-1.36693	5.80437	-6.23281
				0	0	0	0.7744	-2.29977	-2.0198	5.69216	-5.83497
				0	0	0	0.65709	-2.21847	-2.60126	5.47794	-5.29432
				0	0	0	0.56007	-2.13716	-3.0909	5.1413	-4.62105
				0	0	0	0.48245	-2.04424	-3.47854	4.72306	-3.77437
				0	0	0	0.4216	-1.96294	-3.77437	4.23342	-2.67266
				0	0	0	0.36515	-1.87002	-3.93759	3.63156	-1.33633
				0	0	0	0.3281	-1.78871	-4.00899	2.90729	0.15914
				0	0	0	0.29282	-1.70741	-4.01919	2.03	1.72397
				0	0	0	0.24431	-1.6261	-3.97839	1.0303	3.25412
				0	0	0	0.18346	-1.5448	-3.90698	-0.05233	4.60065
				0	0	0	0.10584	-1.47511	-3.79477	-1.12211	5.68196
				0	0	0	-0.00564	-1.3938	-3.65196	-2.17281	6.40623
				0	0	0	-0.14994	-1.30088	-3.48874	-3.15211	6.80407
				0	0	0	-0.32281	-1.20796	-3.30512	-3.99879	6.87547
				0	0	0	-0.50627	-1.09878	-3.12151	-4.64146	6.66125
				0	0	0	-0.71001	-0.97682	-2.91749	-5.0699	6.24301
				0	0	0	-0.9261	-0.83512	-2.68286	-5.29432	5.70236
				0	0	0	-1.1466	-0.67135	-2.44824	-5.37593	5.01889
				0	0	0	-1.34946	-0.48086	-2.19322	-5.33512	4.16201
				0	0	0	-1.53468	-0.26715	-1.92799	-5.20251	3.1011
				0	0	0	-1.69344	-0.02625	-1.65256	-4.96789	1.83618
				0	0	0	-1.83456	0.24508	-1.34653	-4.66186	0.38764
				0	0	0	-1.92276	0.5401	-0.99154	-4.27422	-1.19352
				0	0	0	-1.9845	0.84325	-0.5835	-3.83558	-2.75427
				0	0	0	-2.00214	1.15453	-0.11425	-3.36633	-4.14161
				0	0	0	-1.99332	1.46349	0.40498	-2.83588	-5.28412
				0	0	0	-1.94922	1.76548	0.98542	-2.23402	-6.1206
				0	0	0	-1.87866	2.03263	1.60156	-1.51995	-6.65105
				0	0	0	-1.8081	2.25331	2.22382	-0.71101	-6.85507
				0	0	0	-1.72872	2.41592	2.79507	0.1928	-6.74286
				0	0	0	-1.64934	2.54369	3.28472	1.18332	-6.43683
				0	0	0	-1.5876	2.60176	3.67236	2.18301	-5.95738
				0	0	0	-1.53468	2.61338	3.94779	3.16231	-5.33512
				0	0	0	-1.4994	2.57853	4.0906	4.00899	-4.57005
				0	0	0	-1.47294	2.50884	4.13141	4.66186	-3.64176
				0	0	0	-1.46412	2.43915	4.0906	5.1107	-2.45844
				0	0	0	-1.48176	2.34623	3.98859	5.35553	-1.0099
				0	0	0	-1.50822	2.27654	3.84578	5.41673	0.59064
				0	0	0	-1.52586	2.21847	3.68256	5.34532	2.17281
				0	0	0	-1.5435	2.18362	3.52955	5.19231	3.63156
				0	0	0	-1.55232	2.13716	3.37653	4.97809	4.89648
				0	0	0	-1.53468	2.10232	3.20311	4.72306	5.91658
				0	0	0	-1.28772	1.89325	2.36663	3.0501	6.76326
				0	0	0	-1.24362	1.83517	2.26462	2.66246	6.62045
				0	0	0	-1.1907	1.78871	2.11161	2.22382	6.45723
				0	0	0	-1.12896	1.71902	1.92799	1.72397	6.19201
				0	0	0	-1.0584	1.64933	1.73417	1.20372	5.80437
				0	0	0	-0.99666	1.56803	1.53015	0.68041	5.39633
				0	0	0	-0.94374	1.48672	1.31593	0.13057	4.93728
				0	0	0	-0.8282	1.33573	0.88647	-0.91503	4.01919
				0	0	0	-0.71266	1.17312	0.40294	-1.9892	2.85628
				0	0	0	-0.60505	0.9896	-0.12445	-3.0195	1.44854
				0	0	0	-0.51156	0.80608	-0.68245	-3.90698	-0.04284
				0	0	0	-0.43394	0.62024	-1.28533	-4.62105	-1.50975
				0	0	0	-0.37044	0.42859	-1.90759	-5.16171	-2.91749
				0	0	0	-0.31311	0.2323	-2.54005	-5.47794	-4.21301
				0	0	0	-0.27342	0.03485	-3.1011	-5.61055	-5.26372
				0	0	0	-0.23814	-0.16493	-3.58055	-5.55955	-5.97779
				0	0	0	-0.19492	-0.36355	-3.97839	-5.37593	-6.37563
				0	0	0	-0.14288	-0.56797	-4.26402	-5.1311	-6.52864
				0	0	0	-0.08494	-0.77821	-4.41703	-4.82507	-6.47764
				0	0	0	0.00412	-0.98495	-4.48844	-4.46804	-6.25321
				0	0	0	0.1226	-1.19635	-4.44764	-4.01919	-5.82477
				0	0	0	0.26019	-1.40542	-4.35583	-3.49894	-5.26372
				0	0	0	0.40748	-1.61449	-4.22321	-2.88688	-4.55985
				0	0	0	0.5733	-1.81194	-4.0702	-2.17281	-3.69276
				0	0	0	0.7497	-1.98617	-3.88658	-1.30573	-2.58085
				0	0	0	0.9261	-2.14878	-3.67236	-0.26931	-1.24452
				0	0	0	1.09368	-2.27654	-3.39693	0.85178	0.26931
				0	0	0	1.26126	-2.36946	-3.0807	1.93819	1.81578
				0	0	0	1.42002	-2.42754	-2.71347	2.96849	3.31533
				0	0	0	1.56996	-2.46238	-2.28502	3.88658	4.63125
				0	0	0	1.68462	-2.46238	-1.80558	4.66186	5.69216
				0	0	0	1.78164	-2.45077	-1.27513	5.23311	6.40623
				0	0	0	1.8522	-2.42754	-0.68449	5.52894	6.78367
				0	0	0	1.88748	-2.38108	-0.02316	5.62075	6.82447
				0	0	0	1.88748	-2.33462	0.70693	5.61055	6.60005
				0	0	0	1.8522	-2.26493	1.45874	5.49834	6.18181
				0	0	0	1.8081	-2.18362	2.16261	5.30452	5.64115
				0	0	0	1.75518	-2.10232	2.80528	5.00869	4.96789
				0	0	0	1.69344	-2.0094	3.40713	4.62105	4.1212
				0	0	0	1.64934	-1.90486	3.88658	4.16201	3.0705
				0	0	0	1.62288	-1.81194	4.23342	3.62136	1.81578
				0	0	0	1.61406	-1.70741	4.42723	2.93789	0.38356
				0	0	0	1.60524	-1.61449	4.49864	2.10141	-1.14251
				0	0	0	1.61406	-1.52157	4.49864	1.12211	-2.67266
				0	0	0	1.64052	-1.41703	4.47824	0.07508	-4.0396
				0	0	0	1.66698	-1.3125	4.38643	-0.99154	-5.17191
				0	0	0	1.6758	-1.19635	4.27422	-2.03	-5.99819
				0	0	0	1.69344	-1.07787	4.13141	-3.0195	-6.52864
				0	0	0	1.69344	-0.93733	3.91718	-3.88658	-6.74286
				0	0	0	1.68462	-0.78982	3.66216	-4.55985	-6.68166
				0	0	0	1.64934	-0.62953	3.36633	-5.03929	-6.39603
				0	0	0	1.61406	-0.45879	3.0195	-5.30452	-5.94718
				0	0	0	1.55232	-0.27528	2.62166	-5.41673	-5.34532
				0	0	0	1.47294	-0.07027	2.18301	-5.41673	-4.60065
				0	0	0	1.37592	0.16261	1.68317	-5.30452	-3.68256
				0	0	0	1.26126	0.42743	1.14251	-5.0903	-2.51965
				0	0	0	1.1466	0.72245	0.55493	-4.76387	-1.0609
				0	0	0	1.02312	1.03954	-0.07059	-4.36603	0.55391
				0	0	0	0.89082	1.37057	-0.74161	-3.90698	2.14221
				0	0	0	0.76381	1.68418	-1.40774	-3.40713	3.62136
				0	0	0	0.65268	1.96294	-2.0402	-2.85628	4.90668
				0	0	0	0.55125	2.14878	-2.60126	-2.22382	5.95738
				0	0	0	0.46129	2.33462	-3.0705	-1.47915	6.64085
				0	0	0	0.38102	2.45077	-3.43774	-0.6447	6.93668
				0	0	0	0.31046	2.50884	-3.69276	0.27033	6.91628
				0	0	0	0.2549	2.52046	-3.83558	1.26492	6.69186
				0	0	0	0.18434	2.50884	-3.90698	2.28502	6.26341
				0	0	0	0.11907	2.474	-3.92739	3.25412	5.67176
				0	0	0	0.04313	2.474	-3.89678	4.0906	4.93728
				0	0	0	-0.05724	2.40431	-3.82538	4.71286	3.99879
				0	0	0	-0.19757	2.33462	-3.73357	5.1311	2.78487
				0	0	0	-0.36956	2.25331	-3.62136	5.35553	1.34653
				0	0	0	-0.57242	2.16039	-3.47854	5.38613	-0.19076
				0	0	0	-0.79909	2.07909	-3.32553	5.28412	-1.69337
				0	0	0	-1.04076	2.0094	-3.15211	5.1107	-3.12151
				0	0	0	-1.2789	1.92809	-2.97869	4.86588	-4.42723
				0	0	0	-1.48176	1.87002	-2.76447	4.61085	-5.46774
				0	0	0	-1.64934	1.80033	-2.54005	4.29462	-6.1614
				0	0	0	-1.77282	1.74225	-2.28502	3.87638	-6.51844
				0	0	0	-1.86102	1.68418	-2.0198	3.35613	-6.62045
				0	0	0	-1.8963	1.61449	-1.73417	2.70327	-6.53884
				0	0	0	-1.8963	1.53318	-1.42814	1.92799	-6.25321
				0	0	0	-1.88748	1.42865	-1.0609	1.0507	-5.77377
				0	0	0	-1.87866	1.32411	-0.6447	0.06008	-5.17191
				0	0	0	-1.83456	1.20796	-0.16322	-1.0048	-4.42723
				0	0	0	-1.79046	1.07206	0.3703	-2.0708	-3.50914
				0	0	0	-1.74636	0.92339	0.95379	-3.0909	-2.34623
				0	0	0	-1.70226	0.76078	1.58116	-3.97839	-0.96501
				0	0	0	-1.65816	0.58307	2.19322	-4.69246	0.55799
				0	0	0	-1.61406	0.3833	2.77467	-5.23311	2.11161
				0	0	0	-1.56996	0.16029	3.27452	-5.55955	3.59075
				0	0	0	-1.55232	-0.08827	3.66216	-5.68196	4.86588
				0	0	0	-1.53468	-0.3589	3.92739	-5.64115	5.85537
				0	0	0	-1.52586	-0.63999	4.0702	-5.46774	6.49804
				0	0	0	-1.53468	-0.91642	4.111	-5.22291	6.79387
				0	0	0	-1.55232	-1.17312	4.0804	-4.90668	6.77346
				0	0	0	-1.56114	-1.40542	3.97839	-4.49864	6.49804
				0	0	0	-1.57878	-1.60287	3.83558	-3.99879	6.04919
				0	0	0	-1.57878	-1.75387	3.68256	-3.41734	5.47794
				0	0	0	-1.56114	-1.8584	3.52955	-2.74407	4.78427
				0	0	0	-1.33182	-2.05586	2.91749	0.86606	0.48761
				0	0	0	-1.28772	-2.0907	2.81548	1.62196	-0.35193
				0	0	0	-1.22598	-2.11393	2.71347	2.41764	-1.22412
				0	0	0	-1.16424	-2.14878	2.59105	3.0807	-2.10141
				0	0	0	-1.11132	-2.17201	2.44824	3.56015	-2.93789
				0	0	0	-1.04958	-2.19524	2.28502	3.93759	-3.63156
				0	0	0	-0.98784	-2.21847	2.11161	4.22321	-4.15181
				0	0	0	-0.87583	-2.25331	1.77497	4.93728	-5.23311
				0	0	0	-0.7691	-2.27654	1.37714	5.40653	-6.02879
				0	0	0	-0.66944	-2.28816	0.92931	5.59015	-6.52864
				0	0	0	-0.57947	-2.28816	0.4315	5.61055	-6.71226
				0	0	0	-0.5045	-2.27654	-0.11119	5.52894	-6.63065
				0	0	0	-0.44629	-2.2417	-0.68653	5.36573	-6.33482
				0	0	0	-0.40484	-2.19524	-1.31593	5.1107	-5.88598
				0	0	0	-0.38455	-2.12555	-1.95859	4.76387	-5.29432
				0	0	0	-0.35809	-2.05586	-2.58085	4.35583	-4.53945
				0	0	0	-0.32546	-1.95132	-3.16231	3.90698	-3.63156
				0	0	0	-0.284	-1.84679	-3.65196	3.35613	-2.44824
				0	0	0	-0.22932	-1.73064	-4.0396	2.66246	-0.97624
				0	0	0	-0.14024	-1.60287	-4.32522	1.83618	0.60492
				0	0	0	-0.01297	-1.46349	-4.48844	0.89157	2.18301
				0	0	0	0.1517	-1.32411	-4.52924	-0.12649	3.65196
				0	0	0	0.3334	-1.19635	-4.46804	-1.15271	4.93728
				0	0	0	0.52479	-1.06161	-4.35583	-2.16261	5.97779
				0	0	0	0.73206	-0.92572	-4.20281	-3.1011	6.65105
				0	0	0	0.94374	-0.78982	-4.0294	-3.90698	6.93668
				0	0	0	1.13778	-0.65741	-3.83558	-4.54965	6.97748
				0	0	0	1.31418	-0.51803	-3.60095	-4.99849	6.76326
				0	0	0	1.4553	-0.36239	-3.33573	-5.24331	6.32462
				0	0	0	1.56996	-0.18816	-3.0195	-5.35553	5.72276
				0	0	0	1.64934	0.00962	-2.66246	-5.37593	4.97809
				0	0	0	1.69344	0.22998	-2.25442	-5.28412	4.00899
				0	0	0	1.7199	0.47157	-1.78518	-5.0903	2.75427
				0	0	0	1.71108	0.7422	-1.26492	-4.78427	1.28533
				0	0	0	1.68462	1.03606	-0.69265	-4.40683	-0.25707
				0	0	0	1.65816	1.34734	-0.04284	-3.95799	-1.76477
				0	0	0	1.6317	1.64933	0.66204	-3.43774	-3.21332
				0	0	0	1.61406	1.93971	1.39754	-2.86648	-4.50884
				0	0	0	1.59642	2.19524	2.10141	-2.20342	-5.53914
				0	0	0	1.5876	2.41592	2.76447	-1.42814	-6.21241
				0	0	0	1.59642	2.57853	3.35613	-0.55901	-6.56944
				0	0	0	1.61406	2.68307	3.86618	0.39172	-6.66125
				0	0	0	1.6317	2.74114	4.22321	1.39754	-6.55924
				0	0	0	1.65816	2.72953	4.44764	2.41764	-6.25321
				0	0	0	1.68462	2.68307	4.53945	3.38673	-5.76357
				0	0	0	1.70226	2.62499	4.57005	4.21301	-5.15151
				0	0	0	1.71108	2.53207	4.53945	4.81487	-4.39663
				0	0	0	1.7199	2.43915	4.45784	5.20251	-3.46834
				0	0	0	1.7199	2.34623	4.32522	5.38613	-2.31563
				0	0	0	1.70226	2.25331	4.16201	5.38613	-0.95991
				0	0	0	1.6758	2.16039	3.93759	5.25352	0.54779
				0	0	0	1.62288	2.05586	3.66216	5.0495	2.081
				0	0	0	1.56114	1.96294	3.34593	4.78427	3.53975
				0	0	0	1.47294	1.8584	2.97869	4.49864	4.79447
				0	0	0	1.37592	1.75387	2.58085	4.17221	5.77377
				0	0	0	1.25244	1.64933	2.13201	3.76417	6.41643
				0	0	0	1.12896	1.5448	1.63216	3.25412	6.72246
				0	0	0	1.0143	1.44026	1.09151	2.63186	6.71226
				0	0	0	0.882	1.33573	0.50291	1.87698	6.43683
				0	0	0	0.77792	1.24281	-0.11629	1.0303	5.99819
				0	0	0	0.6862	1.12549	-0.77018	0.08314	5.44733
				0	0	0	0.60682	0.99889	-1.41794	-0.94359	4.77407
				0	0	0	0.54331	0.86299	-2.0198	-1.9994	3.93759
				0	0	0	0.49392	0.712	-2.56045	-3.0093	2.89708
				0	0	0	0.46129	0.54474	-3.0195	-3.89678	1.65256
				0	0	0	0.4313	0.35658	-3.35613	-4.61085	0.25605
				0	0	0	0.38896	0.14403	-3.59075	-5.15151	-1.26492
				0	0	0	0.33957	-0.08235	-3.73357	-5.48814	-2.75427
				0	0	0	0.27695	-0.3229	-3.80497	-5.64115	-4.1008
				0	0	0	0.18257	-0.58307	-3.83558	-5.61055	-5.20251
				0	0	0	0.05733	-0.85138	-3.82538	-5.46774	-6.00839
				0	0	0	-0.0979	-1.12201	-3.78457	-5.26372	-6.51844
				0	0	0	-0.27783	-1.3938	-3.73357	-4.97809	-6.73266
				0	0	0	-0.47893	-1.63772	-3.65196	-4.59045	-6.67145
				0	0	0	-0.70119	-1.87002	-3.53975	-4.111	-6.39603
				0	0	0	-0.9261	-2.06747	-3.40713	-3.51935	-5.94718
				0	0	0	-1.1466	-2.21847	-3.26432	-2.82568	-5.33512
				0	0	0	-1.34946	-2.323	-3.0807	-1.9994	-4.58025
				0	0	0	-1.53468	-2.39269	-2.87668	-1.00684	-3.63156
				0	0	0	-1.68462	-2.40431	-2.63186	0.1571	-2.40744
				0	0	0	-1.79928	-2.39269	-2.36663	1.34653	-0.89973
				0	0	0	-1.87866	-2.35785	-2.081	2.47884	0.74161
				0	0	0	-1.9404	-2.29977	-1.78518	3.49894	2.35643
				0	0	0	-1.94922	-2.2417	-1.43834	4.40683	3.84578
				0	0	0	-1.93158	-2.18362	-1.0507	5.1311	5.1413
				0	0	0	-1.8963	-2.13716	-0.61002	5.60035	6.17161
				0	0	0	-1.84338	-2.10232	-0.11731	5.76357	6.82447
				0	0	0	-1.78164	-2.07909	0.42334	5.76357	7.0897
				0	0	0	-1.71108	-2.04424	1.0048	5.64115	7.07949
				0	0	0	-1.64934	-2.02101	1.63216	5.42693	6.81427
				0	0	0	-1.60524	-1.99778	2.23402	5.1005	6.33482
				0	0	0	-1.56996	-1.96294	2.79507	4.69246	5.69216
				0	0	0	-1.5435	-1.92809	3.27452	4.23342	4.89648
				0	0	0	-1.5435	-1.88163	3.65196	3.72337	3.85598
				0	0	0	-1.56114	-1.81194	3.90698	3.12151	2.56045
				0	0	0	-1.56996	-1.71902	4.0498	2.39724	1.0405
				0	0	0	-1.5876	-1.60287	4.0804	1.55055	-0.53453
				0	0	0	-1.59642	-1.46349	4.0294	0.59064	-2.0402
				0	0	0	-1.60524	-1.30088	3.93759	-0.41416	-3.46834
				0	0	0	-1.59642	-1.10807	3.79477	-1.41794	-4.73326
				0	0	0	-1.323	-0.24508	3.23372	-4.93728	-7.0897
				0	0	0	-1.28772	-0.14519	3.20311	-5.0801	-6.90608
				0	0	0	-1.2348	-0.04147	3.15211	-5.21271	-6.72246
				0	0	0	-1.18188	0.05691	3.0807	-5.28412	-6.52864
				0	0	0	-1.12014	0.15796	2.97869	-5.30452	-6.27362
				0	0	0	-1.06722	0.26366	2.87668	-5.29432	-5.96759
				0	0	0	-1.0143	0.37865	2.75427	-5.27392	-5.61055
				0	0	0	-0.90846	0.61211	2.50945	-5.27392	-4.95769
				0	0	0	-0.80615	0.86416	2.21362	-5.17191	-4.20281
				0	0	0	-0.71442	1.12549	1.85658	-4.97809	-3.24392
				0	0	0	-0.62975	1.38219	1.44854	-4.70266	-2.0708
				0	0	0	-0.55654	1.63772	0.97114	-4.34563	-0.70795
				0	0	0	-0.48775	1.84679	0.43354	-3.91718	0.78956
				0	0	0	-0.4313	2.03263	-0.14893	-3.40713	2.29523
				0	0	0	-0.39602	2.18362	-0.76916	-2.82568	3.70296
				0	0	0	-0.3528	2.28816	-1.41794	-2.14221	4.91688
				0	0	0	-0.3087	2.36946	-2.081	-1.33633	5.83497
				0	0	0	-0.25754	2.41592	-2.73387	-0.41416	6.42663
				0	0	0	-0.19845	2.45077	-3.29492	0.58758	6.68166
				0	0	0	-0.11819	2.48561	-3.77437	1.64236	6.63065
				0	0	0	-0.00848	2.49723	-4.14161	2.69306	6.34502
				0	0	0	0.11995	2.49723	-4.39663	3.67236	5.91658
				0	0	0	0.26284	2.474	-4.50884	4.47824	5.36573
				0	0	0	0.42512	2.43915	-4.51904	5.03929	4.71286
				0	0	0	0.59888	2.36946	-4.42723	5.38613	3.86618
				0	0	0	0.77263	2.29977	-4.28442	5.50854	2.81548
				0	0	0	0.94374	2.19524	-4.111	5.46774	1.58116
				0	0	0	1.11132	2.0907	-3.92739	5.28412	0.1775
				0	0	0	1.2789	1.98617	-3.74377	5.03929	-1.35673
				0	0	0	1.42002	1.8584	-3.51935	4.73326	-2.83588
				0	0	0	1.55232	1.73064	-3.25412	4.38643	-4.17221
				0	0	0	1.64934	1.60287	-2.95829	4.00899	-5.25352
				0	0	0	1.73754	1.46349	-2.60126	3.54995	-6.05939
				0	0	0	1.78164	1.33573	-2.21362	3.0093	-6.55924
				0	0	0	1.79928	1.19635	-1.75457	2.35643	-6.76326
				0	0	0	1.79046	1.08368	-1.25472	1.60156	-6.68166
				0	0	0	1.77282	0.97798	-0.68143	0.76814	-6.40623
				0	0	0	1.72872	0.87461	-0.01612	-0.14587	-5.95738
				0	0	0	1.68462	0.77356	0.71305	-1.14251	-5.35553
				0	0	0	1.64934	0.67251	1.43834	-2.14221	-4.59045
				0	0	0	1.6317	0.55636	2.16261	-3.0909	-3.64176
				0	0	0	1.6317	0.40885	2.83588	-3.91718	-2.40744
				0	0	0	1.6317	0.22998	3.45814	-4.57005	-0.88749
				0	0	0	1.64052	0.01254	3.96819	-5.0699	0.75283
				0	0	0	1.66698	-0.23811	4.31502	-5.37593	2.36663
				0	0	0	1.70226	-0.51454	4.51904	-5.49834	3.85598
				0	0	0	1.7199	-0.80608	4.62105	-5.46774	5.15151
				0	0	0	1.73754	-1.09065	4.63125	-5.34532	6.20221
				0	0	0	1.73754	-1.35896	4.58025	-5.15151	6.84487
				0	0	0	1.72872	-1.59126	4.47824	-4.89648	7.0999
				0	0	0	1.70226	-1.80033	4.32522	-4.55985	7.07949
				0	0	0	1.64934	-1.96294	4.13141	-4.111	6.81427
				0	0	0	1.59642	-2.10232	3.88658	-3.54995	6.32462
				0	0	0	1.51704	-2.19524	3.58055	-2.88688	5.67176
				0	0	0	1.42002	-2.26493	3.23372	-2.081	4.85568
				0	0	0	1.31418	-2.31139	2.86648	-1.09151	3.82538
				0	0	0	1.21716	-2.34623	2.44824	0.06151	2.54005
				0	0	0	1.1025	-2.34623	1.9892	1.25472	1.0303
				0	0	0	0.98784	-2.323	1.48935	2.40744	-0.53759
				0	0	0	0.87671	-2.28816	0.95481	3.45814	-2.0402
				0	0	0	0.78939	-2.2417	0.39478	4.39663	-3.45814
				0	0	0	0.70825	-2.18362	-0.19178	5.15151	-4.71286
				0	0	0	0.62622	-2.12555	-0.81404	5.63095	-5.67176
				0	0	0	0.55566	-2.05586	-1.43834	5.82477	-6.28382
				0	0	0	0.49392	-1.99778	-2.0096	5.84517	-6.54904
				0	0	0	0.43218	-1.93971	-2.51965	5.74316	-6.57965
				0	0	0	0.36868	-1.89325	-2.92769	5.52894	-6.40623
				0	0	0	0.29723	-1.84679	-3.25412	5.20251	-6.04919
				0	0	0	0.21785	-1.80033	-3.50914	4.78427	-5.53914
				0	0	0	0.12083	-1.75387	-3.66216	4.29462	-4.91688
				0	0	0	0.00412	-1.69579	-3.74377	3.75397	-4.16201
				0	0	0	-0.14288	-1.63772	-3.78457	3.12151	-3.23372
				0	0	0	-0.31399	-1.56803	-3.79477	2.34623	-2.09121
				0	0	0	-0.52655	-1.48672	-3.79477	1.46894	-0.75079
				0	0	0	-0.76646	-1.38219	-3.75397	0.49373	0.72325
				0	0	0	-1.00548	-1.25442	-3.68256	-0.53351	2.21362
				0	0	0	-1.2348	-1.09994	-3.58055	-1.53015	3.62136
				0	0	0	-1.4553	-0.93268	-3.45814	-2.48904	4.83527
				0	0	0	-1.64052	-0.74452	-3.30512	-3.36633	5.76357
				0	0	0	-1.77282	-0.53313	-3.13171	-4.1008	6.35522
				0	0	0	-1.84338	-0.30431	-2.90729	-4.65166	6.62045
				0	0	0	-1.87866	-0.06621	-2.65226	-4.99849	6.58985
				0	0	0	-1.87866	0.18468	-2.37683	-5.16171	6.32462
				0	0	0	-1.86102	0.44602	-2.0708	-5.23311	5.90638
				0	0	0	-1.82574	0.71781	-1.76477	-5.21271	5.37593
				0	0	0	-1.78164	0.99076	-1.41794	-5.0903	4.71286
				0	0	0	-1.74636	1.26604	-1.0201	-4.88628	3.87638
				0	0	0	-1.70226	1.53318	-0.59166	-4.61085	2.82568
				0	0	0	-1.66698	1.78871	-0.13057	-4.24362	1.56075
				0	0	0	-1.64934	2.0094	0.39478	-3.83558	0.11833
				0	0	0	-1.6317	2.19524	0.95277	-3.35613	-1.41794
				0	0	0	-1.62288	2.34623	1.55055	-2.80528	-2.91749
				0	0	0	-1.61406	2.43915	2.13201	-2.13201	-4.24362
				0	0	0	-1.61406	2.49723	2.67266	-1.30573	-5.33512
				0	0	0	-1.62288	2.50884	3.15211	-0.38254	-6.1308
				0	0	0	-1.64052	2.49723	3.53975	0.62838	-6.62045
				0	0	0	-1.64934	2.46238	3.79477	1.71377	-6.79387
				0	0	0	-1.64934	2.42754	3.94779	2.81548	-6.71226
				0	0	0	-1.64934	2.40431	3.99879	3.80497	-6.41643
				0	0	0	-1.6317	2.38108	3.97839	4.60065	-5.95738
				0	0	0	-1.37592	2.28816	3.52955	5.66156	-2.71347
				0	0	0	-1.34064	2.25331	3.48874	5.52894	-1.94839
				0	0	0	-1.28772	2.20685	3.44794	5.40653	-1.16291
				0	0	0	-1.2348	2.14878	3.40713	5.27392	-0.13669
				0	0	0	-1.17306	2.0907	3.35613	5.1413	0.94869
				0	0	0	-1.11132	2.02101	3.29492	4.98829	1.87698
				0	0	0	-1.06722	1.95132	3.21332	4.80467	2.65226
				0	0	0	-0.95256	1.81194	3.0603	4.44764	4.14161
				0	0	0	-0.83878	1.66095	2.86648	4.00899	5.39633
				0	0	0	-0.74	1.49834	2.61146	3.49894	6.37563
				0	0	0	-0.65797	1.32411	2.29523	2.86648	6.94688
				0	0	0	-0.59006	1.15453	1.92799	2.13201	7.1305
				0	0	0	-0.53008	0.97798	1.48935	1.31593	7.05909
				0	0	0	-0.49127	0.80376	0.99562	0.4213	6.72246
				0	0	0	-0.47011	0.6365	0.43762	-0.55289	6.18181
				0	0	0	-0.45776	0.47854	-0.16832	-1.55055	5.48814
				0	0	0	-0.43218	0.32406	-0.8018	-2.54005	4.64146
				0	0	0	-0.40131	0.16609	-1.45874	-3.42754	3.53975
				0	0	0	-0.35721	0.00769	-2.12181	-4.17221	2.22382
				0	0	0	-0.28136	-0.15216	-2.76447	-4.75367	0.70183
				0	0	0	-0.16582	-0.32406	-3.32553	-5.16171	-0.82832
				0	0	0	-0.01826	-0.51803	-3.79477	-5.37593	-2.29523
				0	0	0	0.14729	-0.72942	-4.14161	-5.42693	-3.66216
				0	0	0	0.33428	-0.95359	-4.36603	-5.34532	-4.85568
				0	0	0	0.54772	-1.18473	-4.47824	-5.18211	-5.73296
				0	0	0	0.76381	-1.42865	-4.46804	-4.96789	-6.27362
				0	0	0	0.9702	-1.67256	-4.37623	-4.69246	-6.47764
				0	0	0	1.15542	-1.90486	-4.23342	-4.33543	-6.46743
				0	0	0	1.323	-2.10232	-4.0702	-3.89678	-6.27362
				0	0	0	1.4553	-2.27654	-3.90698	-3.34593	-5.90638
				0	0	0	1.55232	-2.38108	-3.72337	-2.69306	-5.38613
				0	0	0	1.61406	-2.474	-3.51935	-1.89739	-4.75367
				0	0	0	1.64934	-2.53207	-3.27452	-0.90993	-4.01919
				0	0	0	1.64934	-2.54369	-2.98889	0.20096	-3.11131
				0	0	0	1.6317	-2.52046	-2.65226	1.35673	-1.96879
				0	0	0	1.60524	-2.474	-2.26462	2.45844	-0.62838
				0	0	0	1.5876	-2.40431	-1.80558	3.48874	0.82934
				0	0	0	1.56996	-2.34623	-1.29553	4.40683	2.30543
				0	0	0	1.55232	-2.25331	-0.69979	5.1413	3.67236
				0	0	0	1.55232	-2.13716	-0.01846	5.57995	4.84548
				0	0	0	1.56996	-2.03263	0.72835	5.79417	5.75336
				0	0	0	1.59642	-1.92809	1.48935	5.82477	6.31442
				0	0	0	1.62288	-1.83517	2.22382	5.73296	6.56944
				0	0	0	1.65816	-1.75387	2.91749	5.52894	6.53884
				0	0	0	1.70226	-1.67256	3.54995	5.20251	6.28382
				0	0	0	1.72872	-1.61449	4.06	4.78427	5.87578
				0	0	0	1.75518	-1.55641	4.41703	4.29462	5.36573
				0	0	0	1.764	-1.48672	4.62105	3.73357	4.72306
				0	0	0	1.77282	-1.41703	4.69246	3.0807	3.87638
				0	0	0	1.75518	-1.34734	4.69246	2.28502	2.82568
				0	0	0	1.71108	-1.25442	4.63125	1.35673	1.55055
				0	0	0	1.66698	-1.13827	4.50884	0.36112	0.10711
				0	0	0	1.60524	-1.0047	4.33543	-0.67429	-1.44854
				0	0	0	1.52586	-0.84906	4.111	-1.68317	-2.95829
				0	0	0	1.4112	-0.67019	3.83558	-2.64206	-4.30482
				0	0	0	1.30536	-0.46808	3.51935	-3.49894	-5.39633
				0	0	0	1.19952	-0.24043	3.15211	-4.20281	-6.19201
				0	0	0	1.09368	0.01037	2.76447	-4.71286	-6.69186
				0	0	0	0.97902	0.29386	2.35643	-5.02909	-6.86527
				0	0	0	0.88112	0.60863	1.89739	-5.16171	-6.76326
				0	0	0	0.79645	0.93849	1.39754	-5.19231	-6.46743
				0	0	0	0.73382	1.26604	0.87525	-5.1311	-5.98799
				0	0	0	0.66944	1.59126	0.33153	-4.98829	-5.33512
				0	0	0	0.62446	1.88163	-0.23768	-4.77407	-4.50884
				0	0	0	0.58741	2.11393	-0.84872	-4.47824	-3.47854
				0	0	0	0.55213	2.29977	-1.45874	-4.1212	-2.17281
				0	0	0	0.51421	2.41592	-2.0096	-3.71316	-0.58554
				0	0	0	0.47804	2.474	-2.49925	-3.24392	1.09151
				0	0	0	0.42248	2.48561	-2.90729	-2.70327	2.70327
				0	0	0	0.34839	2.46238	-3.24392	-2.0606	4.17221
				0	0	0	0.23814	2.42754	-3.48874	-1.27513	5.42693
				0	0	0	0.10849	2.38108	-3.65196	-0.39478	6.38583
				0	0	0	-0.04833	2.323	-3.74377	0.59268	6.94688
				0	0	0	-0.24431	2.26493	-3.80497	1.64236	7.1203
				0	0	0	-0.46481	2.20685	-3.82538	2.69306	7.02849
				0	0	0	-0.68443	2.14878	-3.82538	3.67236	6.69186
				0	0	0	-0.89964	2.10232	-3.78457	4.47824	6.141
				0	0	0	-1.11132	2.06747	-3.72337	5.0597	5.43713
				0	0	0	-1.31418	2.03263	-3.61115	5.42693	4.59045
				0	0	0	-1.49058	1.99778	-3.48874	5.56975	3.50914
				0	0	0	-1.62288	1.96294	-3.32553	5.55955	2.17281
				0	0	0	-1.7199	1.91648	-3.13171	5.41673	0.66
				0	0	0	-1.8081	1.87002	-2.88688	5.18211	-0.8528
				0	0	0	-1.86102	1.78871	-2.61146	4.88628	-2.30543
				0	0	0	-1.87866	1.69579	-2.31563	4.53945	-3.65196
				0	0	0	-1.86984	1.56803	-1.9892	4.1212	-4.83527
				0	0	0	-1.83456	1.42865	-1.66276	3.59075	-5.70236
				0	0	0	-1.79928	1.27765	-1.30573	2.94809	-6.22261
				0	0	0	-1.74636	1.11736	-0.92625	2.18301	-6.42663
				0	0	0	-1.69344	0.94895	-0.50597	1.32613	-6.43683
				0	0	0	-1.65816	0.77588	-0.0509	0.37846	-6.26341
				0	0	0	-1.62288	0.59585	0.44374	-0.64572	-5.91658
				0	0	0	-1.60524	0.40653	0.97114	-1.69337	-5.41673
				0	0	0	-1.60524	0.20559	1.51995	-2.72367	-4.80467
				0	0	0	-1.62288	-0.00847	2.081	-3.64176	-4.0702
				0	0	0	-1.64052	-0.23578	2.60126	-4.37623	-3.14191
				0	0	0	-1.65816	-0.47273	3.0603	-4.93728	-1.97899
[truncated: 3,004 more rows]

## Sheet: Figure 3c
Figure 3c
				Parameter a	Parameter b	Parameter c	Parameter d	Parameter e	Parameter f
		Type		50 rpm	100 rpm	150 rpm	300 rpm	400 rpm	600 rpm	800 rpm	1000 rpm
		Data		64.7	36.7238	71.5534	36.4706	3.18648	38.4578	58.7632	47.9219
				64.7	37.1905	71.4563	37.549	3.72582	36.2135	55.6641	44.1125
				64.6	37.5333	71.4563	38.6275	4.75117	34.0713	52.3651	40.4632
				64.6	37.8762	71.3592	39.6078	5.74951	31.9495	49.2661	36.8839
				64.5	38.1619	71.5534	40.6863	6.81535	29.8379	46.167	33.6146
				64.4	38.4381	71.4563	41.6667	7.82719	27.8283	43.268	30.3552
				64.4	38.7333	71.3592	42.6667	9.00103	25.8391	40.369	27.2559
				64.3	39.3238	71.2621	44.6667	11.2414	21.7863	34.5699	20.9566
				64.2	39.8857	71.068	46.6078	13.6977	17.964	28.8909	15.2572
				64.1	40.5048	70.8738	48.5196	16.1973	14.3222	23.6249	10.3579
				64	41.0095	70.5825	50.3431	18.8129	11.0171	18.6428	6.35858
				63.9	41.5524	70.0971	52.099	21.5662	8.05879	13.9738	3.25925
				63.9	42.0857	69.6116	53.7941	24.4276	5.30452	9.77476	1.55992
				63.7	42.6286	69.0291	55.3824	27.3159	3.0603	6.27572	1.36059
				63.6	43.1905	68.4466	56.9412	30.2448	1.32613	3.27669	2.66126
				63.4	43.7619	67.8641	58.3824	33.2141	0.10201	1.27765	5.66193
				63.1	44.2952	67.1845	59.8235	36.1835	-0.51005	0.07862	9.9626
				63	44.9467	66.4078	61.1373	39.0178	-0.61206	-0.12041	15.4633
				62.6	45.6312	65.7282	62.451	41.8521	-0.20402	0.98055	21.7639
				62.3	46.3114	64.9515	63.6275	44.5515	0.91809	3.18152	28.6646
				61.9	46.9714	64.2718	64.902	47.1158	2.75427	6.48248	35.6453
				61.5	47.6762	63.4952	66.0784	49.5451	5.20251	10.7835	42.5859
				61.2	48.3619	62.6214	67.1569	51.7045	8.1608	15.8944	49.1666
				61	49.0286	61.8447	68.2353	53.8638	11.6291	21.5454	55.2673
				60.7	49.6571	61.068	69.2157	55.8882	15.5259	27.5964	60.768
				60.5	50.2571	60.2913	70.1961	57.7775	19.7287	33.6973	65.5686
				60.3	50.8571	59.6116	70.9804	59.5319	24.105	39.6883	69.4693
				60.2	51.4095	58.7282	71.6667	61.2862	28.5322	45.4892	72.27
				60.1	51.9333	57.7767	72.2549	62.9055	33.0512	50.8902	73.8706
				60	52.4095	56.8349	72.549	64.5249	37.3357	56.0912	73.8713
				59.7	52.8476	55.8349	72.8431	65.8742	41.5181	60.7921	72.272
				59.5	53.2952	54.767	72.8431	67.2236	45.4965	64.8931	69.0726
				59.3	53.7143	53.6311	72.7451	68.4379	49.4749	68.3941	64.6733
				59.1	54.1524	52.301	72.451	69.5173	53.2492	71.095	58.974
				58.9	54.6286	51.0874	71.9608	70.4616	57.0236	72.896	52.4747
				58.7	55.1143	49.8369	71.2745	71.2709	60.4919	73.797	45.6153
				58.4	55.6191	48.6379	70.4902	71.6753	63.7563	73.4979	38.511
				58.2	56.1905	47.4175	69.6078	71.9446	66.7145	71.8989	31.5867
				57.8	56.6667	46.2136	68.5294	71.809	69.4688	69.2999	24.8773
				57.4	57.2381	45.0485	67.3529	71.4033	71.815	65.6008	18.778
				57	57.7143	43.8835	65.9804	70.5926	73.5492	61.0018	13.2787
				56.6	58.3809	42.8252	64.5098	69.377	74.8753	55.7028	8.67935
				56.2	58.8571	41.8155	62.9412	67.7563	75.4874	49.9037	4.68002
				55.8	59.4286	40.7573	61.2255	65.7307	75.5894	43.9047	2.28069
				55.5	59.9048	39.8058	59.3922	63.57	74.8753	37.9057	1.28136
				55.1	60.3809	38.8349	57.4804	60.8693	73.4472	31.9966	1.78203
				54.8	60.8571	37.8641	55.4412	58.0337	71.203	26.3376	3.78271
				54.5	61.3333	36.9903	53.3147	54.928	68.4487	20.9986	7.38338
				54.3	61.7143	36.0194	51.1275	51.8224	64.9804	16.0495	12.184
				54.1	62	35.1456	48.9118	48.5817	61.002	11.6105	18.0847
				53.9	62.3809	34.1748	46.598	45.3411	56.6155	7.71146	24.6854
				53.7	62.6667	33.1068	44.3039	42.2354	52.0251	4.31243	31.5361
				53.5	62.9524	32.0388	41.9608	39.2647	47.3326	1.8134	38.5217
				53.3	63.2381	30.9709	39.6078	36.2941	42.7422	0.11436	45.3774
				53.1	63.5238	29.9029	37.3529	33.5934	38.0497	-0.58467	51.7881
				52.7	63.9048	28.7379	35.098	30.7578	33.5613	-0.08371	57.7887
				52.4	64.2857	27.6699	32.9412	28.2191	29.1545	1.51726	62.9894
				52	64.6667	26.5049	30.7843	25.6669	24.9823	4.11823	67.3901
				51.57	65.0476	25.534	28.6274	23.1553	21.0345	7.91919	70.7908
				51.08	65.5238	24.5631	26.6667	20.7111	17.2805	12.4202	72.9914
				50.6	66	23.5922	24.7059	18.3075	13.7509	17.6111	73.5921
				50.31	66.3809	22.6214	22.8431	15.9956	10.609	23.2121	72.5928
				49.91	66.7619	21.7476	20.9804	13.7431	7.65075	28.9731	69.8934
				49.48	67.1429	20.9709	19.2157	11.5555	5.20251	34.724	65.5941
				49.07	67.5238	20.2913	17.549	9.47584	2.95829	40.525	60.0948
				48.7	67.7143	19.5146	15.8824	7.53118	1.22412	46.026	53.4954
				48.42	68	18.7379	14.4118	5.77552	-0.20402	51.4269	46.3561
				48.13	68.0952	17.9612	12.8431	4.18186	-0.91809	56.2279	39.0018
				47.72	68.2857	17.2815	11.3726	2.7772	-1.22412	60.6288	31.7975
				47.47	68.3809	16.5049	9.90196	1.60204	-0.71407	64.5298	24.8981
				47.2	68.4762	15.7282	8.43137	0.64289	0.40804	67.8308	18.6988
				47.02	68.5714	14.7573	7.05882	-0.03277	2.24422	70.4317	13.0995
				46.8	68.6667	13.8835	5.78431	-0.43843	4.79447	72.2327	8.40013
				46.51	68.6667	13.0097	4.5098	-0.57409	7.95678	73.0337	4.8008
				46.2	68.8571	12.1359	3.33333	-0.57475	11.5271	72.9347	2.40147
				45.89	68.8571	11.1651	2.35294	-0.17041	15.5973	71.6356	1.50214
				45.48	69.0476	10.2913	1.56863	0.36894	19.8715	69.1366	2.30281
				45.08	69.1429	9.51456	0.88235	1.31328	24.2784	65.4375	4.80348
				44.6	69.3333	8.73786	0.39216	2.47362	28.777	60.7385	8.80415
				44.12	69.4286	7.96117	0.09804	3.89046	33.3573	55.4395	14.0048
				43.67	69.6191	7.28155	6.96611e-15	5.5368	37.8457	49.6404	20.3055
				43.16	69.7143	6.60194	0.09804	7.38564	42.3342	43.6414	27.1062
				42.659	69.9048	6.01942	0.39216	9.49098	46.5166	37.6424	34.3068
				42.18	69.9048	5.53398	0.78431	11.7583	50.597	31.9333	41.3675
				41.793	70	4.95146	1.47059	14.1944	54.3713	26.5243	48.1282
				41.461	70	4.46602	2.2549	16.8195	57.9417	21.5553	54.5088
				41.12	69.9048	4.17476	3.33333	19.5998	61.206	16.8562	60.1095
				40.83	69.9048	3.78641	4.60784	22.3667	64.0623	12.5472	65.0102
				40.61	69.7143	3.39806	6.07843	25.1605	66.6125	8.74817	69.1108
				40.42	69.5238	3.1068	7.7451	28.0219	68.8568	5.54914	72.1115
				40.26	69.3333	2.71845	9.60784	30.8697	70.5909	2.9501	73.6122
				40.03	69.0476	2.42718	11.5686	33.8391	72.0191	1.15107	73.5129
				39.77	68.8571	2.03883	13.6274	36.6734	73.0392	0.35203	71.7135
				39.52	68.6667	1.65049	15.6863	39.5077	73.5492	0.453	68.4142
				39.18	68.3809	1.35922	17.9412	42.3421	73.4472	1.65397	63.7149
				38.88	68.2857	1.06796	20.098	45.1764	72.8351	3.95493	57.9155
				38.53	68.0952	0.87379	22.2549	47.8758	71.611	7.3559	51.2162
				38.15	68	0.67961	24.5098	50.5751	69.6728	11.5569	44.0969
				37.74	67.9048	0.58252	26.6667	53.0044	67.1226	16.5378	36.9275
				37.36	67.8095	0.58252	29.0196	55.4338	63.8583	22.0388	29.9282
				35.47	67.0476	0.58252	38.3333	63.8031	46.6186	45.7598	5.01889
				35.34	67.0476	0.67961	39.5098	64.3425	44.3743	48.4607	3.31956
				35.21	66.9524	0.7767	40.5882	65.1518	42.0281	51.0617	1.72023
				35.08	66.7619	1.06796	41.7647	65.8261	39.7839	53.6627	0.6209
				34.95	66.5714	1.26214	42.8529	66.5005	37.5397	55.9636	0.02157
				34.83	66.3809	1.45631	43.9118	67.0398	35.3975	58.2646	0.12224
				34.71	66.1905	1.65049	44.9412	67.5792	33.2553	60.3656	0.82291
				34.44	65.8095	2.03883	47.0588	68.6585	28.9402	64.5665	1.72358
				34.19	65.3333	2.42718	49.0784	69.6029	24.7578	68.1675	4.02425
				33.98	64.8571	2.91262	51.0098	70.2772	20.759	70.9685	7.82492
				33.79	64.2857	3.30097	52.8353	70.9515	16.9847	73.0694	12.9256
				33.51	63.8095	3.78641	54.5882	71.3559	13.4347	74.1704	19.0263
				33.27	63.2381	4.27184	56.3333	71.4902	10.201	74.0713	25.6269
				33.03	62.6667	4.75728	57.9706	71.3546	7.34472	72.7723	32.5376
				32.81	62.0952	5.33981	59.5196	70.9489	4.79447	70.2733	39.3743
				32.52	61.5238	5.92233	61	70.2733	2.75427	66.7742	46.1289
				32.17	61.0476	6.60194	62.451	69.3276	1.12211	62.2752	52.5296
				31.8	60.4762	7.37864	63.8235	67.9769	-3.62412e-15	56.9762	58.2303
				31.4	60.0952	8.25243	65.1961	66.0863	-0.51005	51.0772	63.331
				31	59.6191	9.12621	66.3726	63.9256	-0.51005	44.9781	67.5316
				30.6	59.1429	10.0971	67.451	61.63	0.10201	38.8791	71.0323
				30.2	58.6667	11.1651	68.5294	58.7943	1.22412	32.91	73.233
				29.8	58.0952	12.3301	69.5098	55.8236	3.0603	27.161	73.9336
				29.4	57.6191	13.4952	70.4902	52.718	5.40653	21.732	73.1343
				29.1	57.1429	14.6602	71.1765	49.4773	8.36482	16.763	70.635
				28.8	56.4762	15.8252	71.9608	46.3717	11.8332	12.2839	66.8357
				28.5	55.8095	16.9903	72.6471	43.131	15.6075	8.28488	61.6363
				28.3	55.0667	18.2524	73.1372	40.0254	19.7083	4.98584	55.337
				28	54.4	19.4175	73.6274	37.0547	24.0336	2.38681	48.5377
				27.8	53.6191	20.5825	73.9216	33.949	28.369	0.48778	41.4583
				27.6	52.7619	21.6505	74.0196	31.1134	32.7452	-0.41126	34.409
				27.5	51.9143	22.8155	74.0196	28.4397	37.0296	-0.31029	27.7397
				27.2	51.0571	23.8835	73.7255	25.8471	41.212	0.89067	21.5403
				27	50.2381	24.9515	73.2353	23.3624	45.2924	3.19164	15.841
				26.8	49.4381	26.0194	72.451	20.9992	49.2708	6.29261	10.9417
				26.5	48.581	26.8932	71.6667	18.8116	53.0452	10.3936	6.84235
				26.2	47.8952	27.9612	70.5882	16.6779	56.7176	15.1845	3.74302
				25.8	47.2191	28.932	69.2157	14.6455	60.2879	20.4555	1.94369
				25.5	46.5533	30	67.8431	12.6671	63.5522	26.0265	1.54436
				25.2	45.9076	31.068	66.2745	10.7494	66.6125	31.6674	2.64503
				24.8	45.3067	32.1359	64.6078	8.99379	69.2648	37.2984	5.2457
				24.4	44.6476	33.2039	62.9412	7.27863	71.509	42.8994	9.34637
				24	44.0286	34.3689	61.1569	5.60397	73.3452	48.2003	14.547
				23.6	43.3524	35.6311	59.4118	4.14531	74.5693	53.2013	20.6477
				23.3	42.6857	36.7961	57.6667	2.75415	75.2834	57.9023	27.3484
				22.9	42	38.0583	55.8627	1.5655	75.3854	62.1032	34.2291
				22.6	41.2095	39.2233	54.0098	0.45784	74.7733	65.8042	41.0697
				22.4	40.4476	40.3981	52.1618	-0.35282	73.4472	68.8052	47.6404
				22.2	39.7714	41.5534	50.2647	-0.89348	71.407	71.3061	53.8511
				22	38.9809	42.6311	48.2843	-1.29914	68.6527	72.8071	59.4517
				21.8	38.2191	43.6796	46.2157	-1.2998	65.3884	73.4081	64.4524
				21.7	37.419	44.7184	44.049	-0.89545	61.512	72.909	68.4531
				21.5	36.6571	45.6893	41.8627	-0.22111	57.2276	71.31	71.6537
				21.3	36	46.5825	39.8039	0.85823	52.7392	68.411	73.4544
				21.1	35.3333	47.4563	37.6471	2.36957	48.1487	64.5119	73.7551
				20.9	34.5714	48.3301	35.4902	4.02941	43.5583	59.7129	72.4557
				20.6	33.9048	49.1932	33.2353	6.06725	39.0698	54.2139	69.5564
				20.3	33.2381	50.0835	31.1765	8.28059	34.5814	48.3148	65.1571
				19.9	32.6667	50.9029	29.3137	10.6019	30.246	42.3158	59.6578
				19.6	32	51.8058	27.2549	13.0043	26.1044	36.4168	53.1584
				19.3	31.4286	52.7087	25.3922	15.5079	22.0821	30.6877	45.9791
				18.9	30.8571	53.6311	23.5294	17.917	18.27	25.2327	38.7148
				18.5	30.3809	54.534	21.7647	20.4273	14.6894	20.1697	31.5104
				18.2	29.7143	55.4854	20.1961	22.9916	11.3231	15.5806	24.6611
				17.9	29.2381	56.4078	18.5294	25.583	8.26281	11.3216	18.2618
				17.6	28.5714	57.3495	16.9608	28.0663	5.50854	7.72255	12.5625
				17.3	27.9048	58.2816	15.5882	30.6847	3.16231	4.62352	7.66312
				17.1	27.2381	59.2039	14.2157	33.249	1.22412	2.42448	3.96379
				16.9	26.5714	60.0971	12.8431	35.9483	-0.20402	0.92545	1.46446
				16.7	25.8095	60.9709	11.5686	38.6477	-1.22412	0.42642	0.56513
				16.6	25.0476	61.8447	10.1961	41.212	-1.53015	0.82738	1.3658
				16.4	24.3809	62.5243	9.01961	43.9114	-1.22412	2.32835	3.66647
				16.3	23.7143	63.301	7.7451	46.6107	-0.20402	4.92931	7.46714
				16.1	22.9524	63.8835	6.56863	49.1751	1.63216	8.43028	12.6678
				15.9	22.2857	64.5631	5.58824	51.7394	4.18241	12.7312	18.8685
				15.6	21.7143	65.0485	4.60784	54.1687	7.34472	17.6822	25.6691
				15.3	21.1429	65.6311	3.72549	56.4631	11.0171	23.1132	32.7398
				15.1	20.6667	66.1165	2.94118	58.7574	15.0261	28.8041	39.8085
				14.7	20.0952	66.699	2.35294	60.7818	19.4227	34.5151	46.7112
				14.3	19.6191	67.1845	1.86275	62.8061	23.9316	40.1361	53.1718
				14	19.1429	67.6699	1.47059	64.5605	28.5118	45.537	58.9725
				13.6	18.6667	68.1553	1.17647	65.9098	33.0512	50.738	63.9732
				13.2	18.2857	68.6408	1.07843	67.2591	37.5397	55.739	68.1738
				12.9	17.8095	69.2233	1.17647	68.3385	41.9261	60.2399	71.1745
				12.6	17.3333	69.7087	1.27451	69.2828	46.3125	64.3409	72.8752
				12.3	16.7619	70.1942	1.66667	70.0922	50.2909	67.9419	72.9758
				12.1	16.1905	70.5825	2.2549	70.4965	54.1673	70.8428	71.4765
				11.9	15.7143	70.9709	3.03922	70.7658	57.7377	72.9438	68.3772
				11.7	15.1429	71.3592	4.01961	71.0352	60.9	74.1448	63.9779
				11.6	14.4762	71.7476	5.09804	71.1695	63.8583	74.1457	58.1785
				11.6	13.8095	72.0388	6.37255	71.0339	66.5105	72.9467	51.5792
				11.5	13.1429	72.233	7.84314	70.6282	68.6527	70.6477	44.4399
				11.3	12.5714	72.4272	9.31373	69.8175	70.5909	67.1486	37.2306
				11.2	11.9048	72.5243	11.0784	68.8719	72.0191	62.7496	30.1112
				10.9	11.3333	72.7185	12.9412	67.3862	73.1412	57.5506	23.4819
				10.7	10.7619	72.7185	14.902	65.7656	73.6512	51.7515	17.4826
				10.5	10.2857	72.7185	16.9608	63.6049	73.6512	45.6525	12.2832
				10.1	9.80952	72.7185	19.2157	61.1743	73.0392	39.5535	7.7839
				9.7	9.42857	72.6214	21.3726	58.4736	71.815	33.5744	4.48457
				9.4	9.14286	72.6214	23.6274	55.6379	69.7748	27.7654	2.38524
				8	7.90476	72.5243	33.0392	42.8123	55.6975	8.05636	5.98591
				7.8	7.61905	72.4272	34.2157	41.0566	53.3512	5.75733	9.28658
				7.7	7.42857	72.4272	35.1961	39.436	50.903	4.05829	12.7873
				7.5	7.2381	72.3301	36.3725	37.8153	48.4547	2.85926	16.4879
				7.5	7.04762	72.233	37.451	36.3296	46.1085	1.76022	20.1886
				7.4	6.85714	72.1359	38.6275	34.844	43.7623	1.06119	23.8893
				7.3	6.66667	71.9417	39.7059	33.3583	41.5181	0.66216	27.4899
				7.2	6.19048	71.7476	41.7647	30.3877	36.9276	-0.43688	34.5406
				7	5.71429	71.4563	43.8529	27.552	32.4086	-0.23591	41.5213
				6.9	5.2381	71.068	45.902	24.7974	28.0833	0.96505	48.2719
				6.8	4.85714	70.5825	47.8431	22.2047	24.0029	3.16602	54.4926
				6.7	4.47619	70	49.6863	19.7065	20.0858	6.36699	60.1933
				6.6	4	69.3204	51.4412	17.3434	16.342	10.468	65.094
				6.4	3.61905	68.5437	53.1294	15.0929	12.8941	15.2289	69.1946
				6.3	3.33333	67.767	54.8039	13.0761	9.79296	20.4799	72.1953
				6.1	3.04762	66.8932	56.3824	11.1584	6.93668	25.9908	73.796
				5.9	2.7619	66.0194	57.9118	9.47024	4.59045	31.5818	73.6966
				5.7	2.57143	65.0485	59.3824	7.78208	2.65226	37.1728	71.9973
				5.4	2.38095	64.1748	60.8333	6.30992	1.12211	42.5737	68.798
				5.2	2.28571	63.2039	62.2157	4.93226	0.10201	47.8747	64.0986
				4.9	2.19048	62.3301	63.6275	3.66261	-0.30603	52.7757	58.2993
				4.6	2.09524	61.4563	64.902	2.54145	-0.30603	57.3766	51.5
				4.3	2	60.5825	66.1765	1.55529	0.40804	61.5776	44.3207
				4	2	59.7087	67.3529	0.67713	1.63216	65.1786	37.0213
				3.9	1.90476	58.9126	68.4314	0.13647	3.46834	68.2795	29.892
				3.7	1.80952	58.1068	69.4118	-0.26919	5.91658	70.6805	23.1027
				3.6	1.71429	57.3495	70.2941	-0.26984	8.97688	72.2815	16.9033
				3.5	1.61905	56.4854	71.0784	-0.1355	12.4554	72.9824	11.404
				3.5	1.52381	55.5922	71.6667	0.26884	16.3726	72.5834	6.70467
				3.4	1.42857	54.6893	72.1569	1.07818	20.4836	70.9844	3.10534
				3.4	1.33333	53.8447	72.549	2.13052	24.768	68.2853	0.80601
				3.4	1.2381	52.8835	72.7451	3.60136	29.1851	64.3863	0.10668
				3.3	1.14286	51.8738	72.7451	5.3422	33.5613	59.5873	1.00735
				3.3	1.04762	50.8252	72.549	7.25855	37.7437	54.0882	3.30802
				3.2	1.04762	49.7651	72.2549	9.70139	42.0281	48.1892	7.00869
				3.1	1.04762	48.6291	71.7647	12.3332	46.1085	41.9902	12.1094
				2.9	1.14286	47.534	71.0784	15.1716	49.9849	35.9911	18.11
				2.8	1.2381	46.3884	70.2941	18.0289	53.8613	30.1621	24.8107
				2.6	1.33333	45.301	69.4118	21.0117	57.5336	24.6251	31.7814
				2.5	1.52381	44.2233	68.2353	24.0486	61.002	19.494	38.638
				2.2	1.80952	43.1553	67.1569	27.0044	64.3683	14.695	45.3327
				2	2	42.1359	65.7843	29.8253	67.2246	10.396	51.6134
				1.9	2.19048	41.1748	64.3137	32.6596	69.7748	6.79693	57.4141
				1.7	2.47619	40.1748	62.7451	35.359	71.9171	3.6979	62.3147
				1.5	2.66667	39.2233	61.1569	38.0583	73.5492	1.59886	66.6154
				1.4	2.95238	38.3495	59.3333	40.6226	74.6713	0.29983	69.9161
				1.3	3.14286	37.4757	57.451	43.052	75.2834	-0.0992	72.2167
				1.4	3.33333	36.5048	55.3922	45.4813	75.1814	0.60176	73.2174
				1.4	3.52381	35.6311	53.3098	47.9107	74.5693	2.40273	72.6181
				1.4	3.80952	34.7573	51.1863	50.34	73.1412	5.30369	70.5187
				1.4	4	33.7864	48.951	52.6343	71.101	9.20466	67.0194
				1.5	4.28571	32.8155	46.6471	55.0637	68.3467	13.8056	62.2201
				1.6	4.57143	31.7476	44.3725	57.223	65.0824	19.0566	56.2208
				1.6	4.85714	30.6796	42.0588	59.5174	61.308	24.7036	49.7214
				1.6	5.2381	29.6117	39.8039	61.6767	57.0236	30.5885	42.7721
				1.6	5.71429	28.5437	37.549	63.5661	52.7392	36.4095	35.8028
				1.6	6.19048	27.4757	35.3922	65.4554	48.1487	41.9105	29.0434
				1.5	6.7619	26.4078	33.2353	67.2097	43.6603	47.4114	22.8241
				1.4	7.42857	25.4369	31.1765	68.6941	39.2739	52.4124	17.1248
				1.2	8.19048	24.466	29.1177	69.9084	34.8874	57.2133	12.1254
				1.1	8.85714	23.4951	27.1569	70.9878	30.6438	61.5143	7.72611
				1	9.61905	22.6214	25.2941	71.6621	26.543	65.4153	4.42678
				0.8	10.381	21.7476	23.4314	72.2014	22.4773	68.7163	2.32745
				0.8	11.1429	20.8738	21.6667	72.3358	18.6576	71.3172	1.62813
				0.8	11.8095	20.0971	20	72.2001	15.0057	73.0182	2.4288
				0.7	12.5714	19.4175	18.4314	71.7945	11.6291	73.9192	4.82947
				0.7	13.2381	18.6408	16.8627	71.1188	8.46683	73.6201	8.63014
				0.8	13.9048	17.8641	15.2941	70.0382	5.61055	72.2211	13.6308
				0.9	14.5714	17.0874	13.8235	68.5525	3.16231	69.6221	19.6315
				1.1	15.2381	16.3107	12.2549	66.9318	1.12211	66.123	26.2322
				1.2	15.9048	15.534	10.7843	64.9062	-0.40804	61.524	33.2228
				1.3	16.4762	14.8544	9.31373	62.7455	-1.42814	56.2249	40.1135
				1.4	17.0476	13.9806	7.84314	60.3149	-1.83618	50.2259	46.8742
				1.5	17.7143	13.2039	6.47059	57.6142	-1.53015	44.2269	53.2348
				1.6	18.2857	12.3301	5.09804	54.9136	-0.51005	38.1278	59.1355
				1.6	18.9524	11.5534	3.92157	52.2129	1.32613	32.1888	64.3362
				1.7	19.7143	10.7767	2.84314	49.5122	3.77437	26.3898	68.6368
				1.7	20.4762	10	1.96078	46.6766	6.93668	20.9107	71.8375
				1.7	21.2381	9.32039	1.27451	43.8409	10.507	15.8617	73.8382
				1.7	22.0952	8.64078	0.68627	41.0052	14.567	11.3327	74.0388
				1.6	22.8571	8.05825	0.29412	38.0346	18.9229	7.33364	72.6395
				1.6	23.7143	7.47573	0.09804	35.0639	23.399	4.03461	69.5402
				1.6	24.5714	6.99029	0.09804	32.0933	27.8793	1.33557	64.8409
				1.5	25.4286	6.50485	0.29412	28.9876	32.4392	-0.36346	59.0415
				1.5	26.0952	6.1165	0.4902	26.1925	36.8256	-1.0625	52.2422
				1.5	26.8571	5.72816	0.98039	23.4648	41.212	-0.66153	44.8929
				1.6	27.6191	5.43689	1.56863	20.9666	45.3944	0.93944	37.4335
				1.8	28.3809	5.14563	2.45098	18.4415	49.3728	3.5404	30.1342
				2.1	29.0476	4.75728	3.43137	16.0891	53.2492	7.04137	23.2449
				2.3	29.7143	4.56311	4.60784	13.8353	56.8196	11.4423	16.9456
				2.5	30.2857	4.27184	6.07843	11.7975	60.1859	16.5233	11.4462
				2.8	30.8571	3.8835	7.94118	9.79885	63.1442	21.9943	6.84689
				3	31.5238	3.49515	9.70588	8.05669	65.8985	27.5152	3.34756
				3.3	32.0952	3.1068	11.6667	6.36853	68.2447	33.0562	1.24823
				3.4	32.7619	2.81553	13.6274	5.00437	70.2849	38.5472	0.7489
				3.5	33.4286	2.42718	15.7843	3.78872	71.815	43.9481	1.94957
				3.6	34.0952	2.13592	17.9412	2.77556	73.0392	48.9491	4.65024
				3.7	34.8571	1.84466	20.1961	1.8839	73.5492	53.7501	8.75091
				3.7	35.7143	1.5534	22.451	1.03274	73.6512	58.151	14.2516
				3.8	36.3429	1.35922	24.7059	0.49208	73.1412	62.152	20.6522
				3.9	39.8857	1.16505	34.3137	-0.58858	64.9804	74.053	49.2529
				4.1	40.3524	1.16505	35.4902	-0.31923	62.8382	74.4539	52.3536
				4.2	40.7238	1.26214	36.6667	-0.04989	60.3899	74.6549	55.3543
				4.3	41.0286	1.35922	37.9412	0.48945	57.9417	74.2559	58.1549
				4.5	41.3429	1.26214	39.1176	1.16379	55.4934	73.5568	60.5556
				4.6	41.6857	1.45631	40.2941	1.78413	52.9432	72.3578	62.6563
				4.8	42	1.65049	41.3725	2.64747	50.495	70.7588	64.5569
				5.1	42.6095	1.84466	43.6765	4.13181	45.7005	67.9597	68.3576
				5.4	43.181	2.13592	45.8529	5.88616	40.906	64.1607	71.1583
				5.8	43.7619	2.52427	47.9804	7.9645	36.2135	59.4616	72.5589
				6.1	44.3143	2.81553	49.9902	10.2318	31.7047	54.0626	72.5596
				6.5	44.8629	3.30097	51.9137	12.6342	27.3693	48.2636	70.9603
				6.9	45.3991	3.68932	53.7255	15.127	23.3287	42.2645	67.761
				7.2	45.9162	4.17476	55.451	17.7629	19.4023	36.2655	63.0616
				7.5	46.5571	4.56311	57.1667	20.5027	15.7401	30.4965	57.2623
				7.8	47.1524	5.04854	58.7647	23.3775	12.3942	24.9895	50.663
				8.1	47.7429	5.53398	60.3627	26.2659	9.28291	19.8284	43.6736
				8.5	48.4	6.1165	61.902	29.2352	6.52864	15.0094	36.5743
				8.7	49.0381	6.69903	63.2353	32.0696	4.28442	10.6703	29.705
				8.9	49.7333	7.37864	64.6078	35.0389	2.44824	6.87131	23.2657
				9.2	50.4286	8.15534	65.9804	37.8732	1.0201	3.77228	17.3663
				9.4	51.0571	9.02913	67.1569	40.5726	-3.62412e-15	1.47325	12.167
				9.6	51.7333	9.90291	68.3333	43.1369	-0.40804	0.07421	7.76766
				9.8	52.3905	10.8738	69.3137	45.5663	-0.10201	-0.32482	4.46833
				10.1	53.0191	11.8447	70.1961	47.8606	0.61206	0.27614	2.269
				10.4	53.6381	13.0097	71.1765	50.155	1.93819	2.07711	1.56967
				10.7	54.181	14.0777	71.9608	52.3143	3.87638	5.07807	2.47034
				11.1	54.6667	15.2427	72.549	54.4736	6.32462	8.97904	4.97101
				11.5	55.1619	16.3107	73.0392	56.498	9.58894	13.68	8.97168
				12	55.6191	17.4757	73.4314	58.3873	13.1083	19.011	14.1723
				12.5	56.0952	18.6408	73.7255	60.4117	16.9745	24.7599	20.473
				12.9	56.4762	19.7087	73.7255	62.166	21.1467	30.6729	27.1737
				13.4	56.8571	20.8738	73.6274	64.0554	25.5127	36.4839	34.2944
				13.8	57.2381	21.9417	73.3333	65.6747	29.9603	42.1848	41.325
				14.2	57.8095	23.0097	72.8431	67.159	34.3774	47.4858	48.0357
				14.5	58.2857	24.0777	72.0588	68.6434	38.7638	52.5868	54.3764
				14.9	58.7619	25.1456	70.9804	69.8577	42.9462	57.2877	60.077
				15.2	59.2381	26.2136	69.902	70.8021	47.0266	61.5887	65.0777
				15.4	59.8095	27.2815	68.6274	71.6114	51.005	65.3897	69.2784
				15.7	60.3809	28.3495	67.1569	72.1507	54.7794	68.5906	72.2791
				15.9	60.9524	29.4175	65.5882	72.4201	58.3497	71.0916	74.0797
				16.1	61.4286	30.5825	63.9216	72.2844	61.7161	72.8926	74.1804
				16.4	61.9048	31.6505	62.2549	71.7438	64.8784	73.6935	72.5811
				16.6	62.4762	32.8155	60.6863	71.0681	67.6326	73.3945	69.2817
				16.9	62.9524	33.9806	58.9216	69.9874	70.1829	71.8955	64.6824
				17.2	63.4286	35.1456	57.1765	68.5018	72.1211	69.2964	58.7831
				17.6	63.9048	36.4078	55.3627	66.7461	73.6512	65.6974	51.9838
				18	64.1905	37.4757	53.5588	64.5855	74.6713	61.1984	44.7244
				18.4	64.5714	38.6408	51.7147	62.1548	75.1814	55.8993	37.4151
				18.9	64.8571	39.8058	49.7941	59.5892	75.0794	50.1003	30.2558
				19.4	65.1429	40.8155	47.7941	56.7535	74.2633	44.3013	23.4864
				19.8	65.4286	41.7864	45.7451	53.7828	72.7331	38.2022	17.3871
				20.3	65.6191	42.7184	43.6569	50.8122	70.6929	32.3232	11.8878
				20.6	65.8095	43.6019	41.5686	47.7065	68.0407	26.5642	7.28844
				21	66.0952	44.4952	39.5098	44.7359	64.7763	21.0551	3.68911
				21.3	66.3809	45.3301	37.3529	41.9002	61.104	16.0361	1.28978
				21.6	66.6667	46.2039	35.2941	38.9295	57.0236	11.407	0.39045
				21.9	66.9524	47.0583	33.2353	36.0939	52.7392	7.30802	1.09112
				22.2	67.3333	47.9612	31.1765	33.3932	48.4547	3.90899	3.19179
				22.4	67.7143	48.8932	29.3137	30.6926	43.9663	1.20995	6.79246
				22.6	68.0952	49.8058	27.451	27.9244	39.5799	-0.48908	11.4931
				22.8	68.3809	50.7379	25.5882	25.2237	35.2955	-1.18812	17.2938
				23	68.7619	51.6408	23.9216	22.5906	30.96	-0.68715	23.6945
				23.3	69.0476	52.5437	22.2549	20.0114	26.7878	0.91382	30.3851
				23.6	69.3333	53.5146	20.5882	17.5943	22.7401	3.61478	37.1258
				23.9	69.6191	54.4563	19.1177	15.1488	18.8617	7.41575	43.6165
				24.2	69.7143	55.3884	17.549	12.787	15.1995	11.9167	49.7972
				24.7	69.9048	56.3301	16.1765	10.6128	11.8332	17.1677	55.5978
				25.1	70	57.2233	14.8039	8.66814	8.56884	22.7887	60.5985
				25.7	70	58.1262	13.3333	6.81799	5.81457	28.5396	65.0992
				26.1	70.0952	58.9515	11.9608	5.23783	3.36633	34.2806	68.6998
				26.6	70.0952	59.7087	10.6863	3.77917	1.32613	39.9215	71.3005
				27	70.0952	60.3884	9.41176	2.61751	-0.20402	45.3225	72.6012
				27.4	70.1905	61.068	8.13725	1.73935	-1.32613	50.5235	72.4018
				27.8	70.1905	61.6505	6.96078	0.98269	-1.73417	55.3244	70.7025
				28.2	70.2857	62.233	5.88235	0.44203	-1.53015	59.6254	67.5032
				28.5	70.3809	62.8155	4.90196	0.30638	-0.61206	63.4264	63.0038
				28.8	70.4762	63.3981	4.01961	0.17072	1.12211	66.7273	57.2045
				29.1	70.5714	63.7864	3.23529	0.44006	3.46834	69.3283	50.7052
				29.3	70.7619	64.2718	2.54902	0.7094	6.52864	71.3293	43.8359
				29.6	70.8571	64.8544	2.05882	1.38374	10.099	72.4302	36.8165
				29.8	71.0476	65.3398	1.66667	2.22008	13.9856	72.6312	30.0072
				30	71.1429	65.9223	1.47059	3.25892	18.27	71.8322	23.6079
				30.3	71.2381	66.5049	1.27451	4.64877	22.6319	69.9331	17.6085
				30.6	71.3333	67.0874	1.27451	6.24111	27.0837	66.8341	12.3092
				30.9	71.3333	67.8641	1.37255	8.11695	31.5007	62.8351	7.80988
				31.3	71.3333	68.4466	1.56863	10.1548	35.9075	57.936	4.21055
				31.7	71.2381	69.0291	1.96078	12.4491	40.1919	52.537	1.91122
				32.11	71.0476	69.6116	2.54902	15.0089	44.3743	46.738	1.01189
				32.58	70.8571	70.0971	3.23529	17.7533	48.4547	40.8389	1.71256
				33.01	70.5714	70.3884	4.21569	20.5877	52.2291	35.0399	4.11323
				33.49	70.2857	70.6796	5.29412	23.4625	55.9015	29.4809	8.1139
				33.97	69.9048	70.9709	6.56863	26.4723	59.4718	24.1978	13.4146
				34.37	69.6191	71.165	8.03922	29.5902	62.6341	19.1428	19.7152
				34.77	69.3333	71.2621	9.60784	32.6945	65.4904	14.4438	26.5159
				35.14	69.0476	71.3592	11.2745	35.6639	67.9387	10.2447	33.7266
				35.49	68.7619	71.3592	13.1372	38.4982	70.0809	6.64569	40.9472
				35.81	68.4762	71.4563	15.098	41.4676	71.9171	3.64666	47.8879
				36.04	68.2857	71.4563	17.2549	44.1669	73.2432	1.34763	54.4186
				36.26	68.0952	71.3592	19.4118	46.8662	73.9573	0.04859	60.3193
				37.05	67.1429	71.3592	28.9216	56.4506	72.2231	3.24956	77.2199
				37.16	66.8571	71.3592	30.1961	57.2599	70.7949	5.45052	77.3206
				37.33	66.7619	71.3592	31.3726	58.3392	68.9588	7.95149	77.0213
				37.55	66.5714	71.2621	32.451	59.2836	66.9186	10.8525	75.9219
				37.74	66.2857	71.2621	33.6275	60.3629	64.6743	13.8534	73.9226
				37.96	65.9048	71.2621	34.7059	61.1723	62.3281	16.9644	71.4233
				38.13	65.6191	71.165	35.8824	61.9816	59.9819	20.0053	68.424
				38.48	65.0476	71.068	38.1373	63.736	55.4934	25.8483	63.5246
				38.94	64.5714	70.8738	40.2941	65.3553	50.699	31.8073	57.4253
				39.39	63.9048	70.6796	42.3529	66.8396	45.9045	37.6583	50.426
				39.78	63.1429	70.3884	44.4706	68.189	41.11	43.3592	43.0066
				40.19	62.5714	70	46.3824	69.2683	36.4176	48.7602	35.5973
				40.62	61.9048	69.6116	48.2941	70.3477	31.8985	53.7612	28.428
				41.069	61.3333	69.1262	50.098	71.157	27.5733	58.4621	21.7286
				41.475	60.6667	68.5437	51.8147	71.8314	23.4929	62.6631	15.6293
				41.784	60.0952	67.9612	53.5294	72.2357	19.5961	66.3641	10.43
				42.0833	59.5238	67.2815	55.2059	72.37	15.9646	69.365	6.03066
				42.388	59.0476	66.6019	56.7451	72.2344	12.6186	71.666	2.83133
				42.65	58.4762	65.8252	58.3333	71.6937	9.58894	73.2669	1.132
				42.811	58	65.1456	59.9118	70.7481	6.83467	73.8679	1.03267
				43.04	57.4286	64.3689	61.4118	69.3974	4.48844	73.2689	2.53334
				43.23	56.9524	63.5922	62.8431	67.5067	2.65226	71.5698	5.43401
				43.47	56.5714	62.8155	64.2157	65.4811	1.22412	68.7708	9.73468
				43.69	56	62.1359	65.4902	62.9154	0.30603	65.1718	15.2354
				43.94	55.4286	61.3592	66.7647	60.0798	-0.10201	60.5727	21.436
				44.21	54.8667	60.6796	67.9412	57.1091	-3.62412e-15	55.2737	28.1367
				44.58	54.2762	59.9029	68.9216	54.1384	0.71407	49.4747	35.0274
				44.89	53.6286	59.0485	69.902	51.0328	2.0402	43.6756	41.788
				45.33	52.9143	58.1651	70.7843	47.9271	3.97839	37.7766	48.2587
				45.71	52.181	57.233	71.3726	44.8215	6.52864	32.0276	54.2394
				46.13	51.4381	56.2136	71.8628	41.8508	9.79296	26.4285	59.64
				46.54	50.7143	55.1262	72.2549	38.8802	13.4347	21.0695	64.4407
				46.95	49.9429	53.8835	72.451	36.0445	17.5661	16.1205	68.3414
				47.35	49.2	52.8155	72.451	33.2088	21.9322	11.6814	71.142
				47.68	48.4762	51.6311	72.2549	30.5082	26.4308	7.6824	72.5427
				47.96	47.8	50.3825	71.9608	27.983	30.9906	4.28337	72.5434
				48.26	47.1238	49.1835	71.4706	25.5254	35.4995	1.58433	70.9441
				48.52	46.4914	47.9903	70.7843	23.1622	39.8859	-0.2147	67.8447
				48.76	45.8505	46.7961	70.098	20.7991	44.1703	-0.91373	63.2454
				49	45.3238	45.6408	69.2157	18.4629	48.2507	-0.51277	57.4461
				49.15	44.7429	44.4854	68.1372	16.3022	52.2291	0.9882	50.8467
				49.36	44.2095	43.4175	66.9608	14.2212	56.0035	3.58916	43.8274
				49.57	43.6095	42.4175	65.6863	12.0349	59.5738	7.19013	36.6681
				49.74	43.0286	41.4175	64.2157	10.0092	62.8382	11.5911	29.7488
				49.94	42.4286	40.4272	62.7451	8.0781	65.7964	16.7621	23.1494
				50.2	41.8381	39.5146	60.9804	6.29544	68.4487	22.383	17.1501
				50.48	41.1714	38.5437	59.1667	4.74228	70.6929	28.154	11.8508
				50.82	40.4667	37.5728	57.1961	3.31062	72.5291	33.955	7.35143
				51.21	39.8286	36.6019	55.1275	1.94646	73.7532	39.6959	3.8521
				51.57	39.0952	35.6311	52.9578	0.9333	74.6713	45.2969	1.75277
				52	38.3333	34.5631	50.7647	0.12264	75.0794	50.6979	0.95344
				52.4	37.5429	33.5922	48.451	-0.41801	74.8753	55.5988	1.85411
				52.8	36.7333	32.5243	46.2059	-0.82367	73.9573	59.9998	4.35478
				53.2	36	31.4563	43.8922	-0.95933	72.4271	63.8008	8.45545
				53.5	35.3333	30.3883	41.6667	-0.68999	70.2849	67.1017	13.7561
				53.8	34.4762	29.3204	39.4118	-0.01565	67.6326	69.8027	20.0568
				54.1	33.9048	28.1553	37.1569	0.79369	64.3683	71.7036	26.9575
				54.2	33.3333	27.0874	35	2.04853	60.696	72.7046	34.0881
				54.4	32.7619	26.0194	32.9412	3.50588	56.6155	72.8056	41.2088
				54.6	32.1905	24.9515	30.7843	5.28722	52.4331	71.9065	48.0395
				54.7	31.6191	23.9806	28.8235	7.25756	48.0467	69.8075	54.3601
				54.8	31.1429	23.1068	26.9608	9.3764	43.6603	66.7085	60.1608
				55	30.6667	22.1359	25.098	11.5627	39.2739	62.5095	65.0615
				55.2	30.0952	21.2621	23.4314	13.8274	34.8874	57.5104	69.1621
				55.5	29.5238	20.4854	21.7647	16.1474	30.5724	52.0114	72.2628
[truncated: 4,536 more rows]

## Sheet: Figure 3d
Figure 3d
[truncated: 3 more rows]

[truncated: 14 more sheets: Figure 3e, Figure 3f-g, Figure 4c, Figure 4e, Figure 4f, Figure 5e, Figure 5f-g-h, Figure 5i, Figure 5j, Supplementary Figure 6a, Supplementary Figure 6b, Supplementary Figure 6c, Supplementary Figure 7a, Supplementary Figure 7b]
